# Supplementary material for: A chiral phosphazane reagent strategy for the determination of enantiomeric excess of amines
Source: Chem Sci. 2022 Apr 25;13(18):5398–412. doi: 10.1039/d2sc01692c (PMC9093139; doi:10.1039/d2sc01692c)
Supplement: SC-013-D2SC01692C-s003 [file SC-013-D2SC01692C-s003.cif]

# Electronic Supplementary Material (ESI) for Chemical Science.
# This journal is © The Royal Society of Chemistry 2022

####################################################################### 
# 
# This file contains crystal structure data downloaded from the 
# Cambridge Structural Database (CSD) hosted by the Cambridge 
# Crystallographic Data Centre (CCDC).
# 
# Full information about CCDC data access policies and citation 
# guidelines are available at http://www.ccdc.cam.ac.uk/access/V1 
# 
# Audit and citation data items may have been added by the CCDC. 
# Please retain this information to preserve the provenance of 
# this file and to allow appropriate attribution of the data. 
# 
#######################################################################

data_1
_database_code_depnum_ccdc_archive 'CCDC 2105705'
loop_
_audit_author_name
_audit_author_address
'Andrew Bond'
;University of Cambridge
United Kingdom
;
_audit_update_record             
;
2021-08-26 deposited with the CCDC.	2022-04-12 downloaded from the CCDC.
;
#===============================================================================
_audit_creation_method           SHELXL-2018/3

#-------------------------------------------------------------------------------
# Inserted by local software: cifUpdate ver. 3.1  (Andrew D. Bond, March 2019)
#-------------------------------------------------------------------------------
_cambridge_user_name             'Andrew Peel'
_cambridge_user_crsid            ajp208
_cambridge_supervisor_name       'Dominic Wright'
_cambridge_supervisor_crsid      dsw1000
_cambridge_crystallographer_name 'Andrew Peel'
_cambridge_crystallographer_crsid ajp208
_cambridge_sample_id             AJP525A
_cambridge_data_id               DW_K1_0043
#-------------------------------------------------------------------------------
# start Validation Reply Form
_vrf_PLAT910_1                   
;
PROBLEM: Missing # of FCF Reflection(s) Below Theta(Min).         12 Note  
RESPONSE: arises because a low-resolution cut-off of 5.8 angstrom is applied.
This is common practice for a Nonius KappaCCD instrument using Mo radiation,
where the low-resolution data are obscured by the beam stop.
;
# end Validation Reply Form
#-------------------------------------------------------------------------------

_chemical_name_systematic        ?
_chemical_name_common            ?
_chemical_melting_point          ?
_chemical_formula_moiety         'C18 H35 Cl N2 O P2'
_chemical_formula_sum            'C18 H35 Cl N2 O P2'
_chemical_formula_weight         392.87
_chemical_absolute_configuration ad

loop_
_atom_type_symbol
_atom_type_description
_atom_type_scat_dispersion_real
_atom_type_scat_dispersion_imag
_atom_type_scat_source
C C 0.0033 0.0016 'International Tables Vol C Tables 4.2.6.8 and 6.1.1.4'
H H 0.0000 0.0000 'International Tables Vol C Tables 4.2.6.8 and 6.1.1.4'
N N 0.0061 0.0033 'International Tables Vol C Tables 4.2.6.8 and 6.1.1.4'
O O 0.0106 0.0060 'International Tables Vol C Tables 4.2.6.8 and 6.1.1.4'
P P 0.1023 0.0942 'International Tables Vol C Tables 4.2.6.8 and 6.1.1.4'
Cl Cl 0.1484 0.1585 'International Tables Vol C Tables 4.2.6.8 and 6.1.1.4'

_space_group_crystal_system      monoclinic
_space_group_IT_number           4
_space_group_name_H-M_alt        'P 21'
_space_group_name_Hall           'P 2yb'

_shelx_space_group_comment       
;
The symmetry employed for this shelxl refinement is uniquely defined
by the following loop, which should always be used as a source of
symmetry information in preference to the above space-group names.
They are only intended as comments.
;

loop_
_space_group_symop_operation_xyz
'x, y, z'
'-x, y+1/2, -z'

_cell_length_a                   10.2116(2)
_cell_length_b                   22.6532(5)
_cell_length_c                   10.5288(2)
_cell_angle_alpha                90
_cell_angle_beta                 114.8686(9)
_cell_angle_gamma                90
_cell_volume                     2209.73(8)
_cell_formula_units_Z            4
_cell_measurement_temperature    180(2)
_cell_measurement_reflns_used    38732
_cell_measurement_theta_min      1.00
_cell_measurement_theta_max      27.48

_exptl_crystal_description       block
_exptl_crystal_colour            colourless
_exptl_crystal_density_meas      ?
_exptl_crystal_density_method    ?
_exptl_crystal_density_diffrn    1.181
_exptl_crystal_F_000             848
_exptl_transmission_factor_min   ?
_exptl_transmission_factor_max   ?
_exptl_crystal_size_max          0.500
_exptl_crystal_size_mid          0.400
_exptl_crystal_size_min          0.350
_exptl_absorpt_coefficient_mu    0.326
_shelx_estimated_absorpt_T_min   0.854
_shelx_estimated_absorpt_T_max   0.895
_exptl_absorpt_correction_type   multi-scan
_exptl_absorpt_correction_T_min  0.792
_exptl_absorpt_correction_T_max  1.002
_exptl_absorpt_process_details   'SORTAV (Blessing, 1995)'

_diffrn_ambient_temperature      180(2)
_diffrn_radiation_wavelength     0.71073
_diffrn_radiation_type           MoK\a
_diffrn_source                   'fine-focus sealed tube'
_diffrn_measurement_device_type  'Nonius KappaCCD'
_diffrn_measurement_method       '\w and \f-scans'
_diffrn_detector_area_resol_mean ?
_diffrn_reflns_number            16786
_diffrn_reflns_av_unetI/netI     0.0472
_diffrn_reflns_av_R_equivalents  0.0337
_diffrn_reflns_limit_h_min       -13
_diffrn_reflns_limit_h_max       12
_diffrn_reflns_limit_k_min       -25
_diffrn_reflns_limit_k_max       29
_diffrn_reflns_limit_l_min       -12
_diffrn_reflns_limit_l_max       13
_diffrn_reflns_theta_min         3.567
_diffrn_reflns_theta_max         27.469
_diffrn_reflns_theta_full        25.242
_diffrn_measured_fraction_theta_max 0.964
_diffrn_measured_fraction_theta_full 0.987
_diffrn_reflns_Laue_measured_fraction_max 0.964
_diffrn_reflns_Laue_measured_fraction_full 0.987
_diffrn_reflns_point_group_measured_fraction_max 0.798
_diffrn_reflns_point_group_measured_fraction_full 0.856
_reflns_number_total             8105
_reflns_number_gt                6708
_reflns_threshold_expression     'I > 2\s(I)'
_reflns_Friedel_coverage         0.615
_reflns_Friedel_fraction_max     0.624
_reflns_Friedel_fraction_full    0.717

_reflns_special_details          
;
Reflections were merged by SHELXL according to the crystal
class for the calculation of statistics and refinement.

_reflns_Friedel_fraction is defined as the number of unique
Friedel pairs measured divided by the number that would be
possible theoretically, ignoring centric projections and
systematic absences.

#===============================================================================
INTENSITY STATISTICS FOR DATASET # 1  sortav.hkl
#===============================================================================
 Resolution   #Data #Theory %Complete Redundancy Mean I Mean I/s Rmerge  Rsigma
#-------------------------------------------------------------------------------
  Inf - 3.22      76     82     92.7     5.28    337.26   51.10  0.0407  0.0244
 3.22 - 2.13     178    178    100.0     6.01    210.99   55.43  0.0284  0.0190
 2.13 - 1.69     251    251    100.0     5.93    136.10   52.58  0.0324  0.0183
 1.69 - 1.47     253    253    100.0     5.95     82.46   48.51  0.0435  0.0187
 1.47 - 1.33     267    267    100.0     5.60     67.77   43.67  0.0495  0.0211
 1.33 - 1.24     241    241    100.0     4.86     56.37   39.30  0.0542  0.0233
 1.24 - 1.16     275    276     99.6     4.58     48.38   36.07  0.0569  0.0241
 1.16 - 1.11     220    220    100.0     4.22     36.38   29.66  0.0631  0.0281
 1.11 - 1.06     253    253    100.0     3.71     25.50   23.42  0.0685  0.0356
 1.06 - 1.01     306    307     99.7     3.18     21.64   19.75  0.0691  0.0428
 1.01 - 0.98     231    231    100.0     2.80     18.29   15.88  0.0811  0.0548
 0.98 - 0.95     235    236     99.6     2.70     14.40   13.72  0.0814  0.0673
 0.95 - 0.92     271    278     97.5     2.55     14.52   12.27  0.0868  0.0744
 0.92 - 0.90     214    217     98.6     2.36     11.23    9.46  0.0877  0.1009
 0.90 - 0.87     329    337     97.6     2.15      8.99    7.50  0.0972  0.1330
 0.87 - 0.85     255    260     98.1     1.89      9.69    6.75  0.0978  0.1423
 0.85 - 0.83     281    294     95.6     1.73      8.05    5.46  0.1094  0.1817
 0.83 - 0.82     142    144     98.6     1.63      7.97    4.74  0.1007  0.1996
 0.82 - 0.80     303    320     94.7     1.54      6.16    3.73  0.1308  0.2678
 0.80 - 0.78     311    357     87.1     1.22      5.92    3.27  0.1240  0.3082
 0.78 - 0.77     148    219     67.6     0.84      4.04    2.08  0.2038  0.4757
#-------------------------------------------------------------------------------
 0.87 - 0.77    1440   1594     90.3     1.47      7.06    4.43  0.1118  0.2301
  Inf - 0.77    5040   5221     96.5     3.23     41.93   21.80  0.0440  0.0371
#===============================================================================
;

_computing_data_collection       'COLLECT (Nonius, 1999)'
_computing_cell_refinement       'HKL Scalepack (Otwinowski & Minor, 1997)'
_computing_data_reduction        
'HKL Denzo and Scalepack (Otwinowski & Minor, 1997)'
_computing_structure_solution    'SHELXT (Sheldrick, 2015)'
_computing_structure_refinement  'SHELXL (Sheldrick, 2015)'
_computing_molecular_graphics    'Mercury (Macrae et al., 2008)'
_computing_publication_material  SHELXL

_refine_special_details          ?

_refine_ls_structure_factor_coef Fsqd
_refine_ls_matrix_type           full
_refine_ls_weighting_scheme      calc
_refine_ls_weighting_details     
'w=1/[\s^2^(Fo^2^)+(0.0558P)^2^] where P=(Fo^2^+2Fc^2^)/3'
_atom_sites_solution_primary     dual
_atom_sites_solution_secondary   difmap
_atom_sites_solution_hydrogens   geom
_refine_ls_hydrogen_treatment    constr
_refine_ls_extinction_method     none
_refine_ls_extinction_coef       .
_refine_ls_abs_structure_Flack   0.07(5)
_refine_ls_abs_structure_details 
;
Flack x determined using 2428 quotients [(I+)-(I-)]/[(I+)+(I-)]
(Parsons, Flack and Wagner, Acta Cryst. B69 (2013) 249-259).
;
_refine_ls_number_reflns         8105
_refine_ls_number_parameters     451
_refine_ls_number_restraints     1
_refine_ls_R_factor_all          0.0451
_refine_ls_R_factor_gt           0.0356
_refine_ls_wR_factor_ref         0.0940
_refine_ls_wR_factor_gt          0.0913
_refine_ls_goodness_of_fit_ref   1.035
_refine_ls_restrained_S_all      1.035
_refine_ls_shift/su_max          0.000
_refine_ls_shift/su_mean         0.000
_refine_diff_density_max         0.226
_refine_diff_density_min         -0.157
_refine_diff_density_rms         0.037

loop_
_atom_site_label
_atom_site_type_symbol
_atom_site_fract_x
_atom_site_fract_y
_atom_site_fract_z
_atom_site_U_iso_or_equiv
_atom_site_adp_type
_atom_site_occupancy
_atom_site_site_symmetry_order
_atom_site_calc_flag
_atom_site_refinement_flags_posn
_atom_site_refinement_flags_adp
_atom_site_refinement_flags_occupancy
_atom_site_disorder_assembly
_atom_site_disorder_group
Cl1 Cl 0.10780(10) 0.50277(4) 0.72892(9) 0.0530(2) Uani 1 1 d . . . . .
P1 P 0.24731(9) 0.57027(4) 0.86330(9) 0.0388(2) Uani 1 1 d . . . . .
P2 P 0.18674(8) 0.67640(4) 0.76903(8) 0.03402(19) Uani 1 1 d . . . . .
O1 O 0.0521(2) 0.68599(9) 0.6193(2) 0.0340(5) Uani 1 1 d . . . . .
N1 N 0.2800(3) 0.61517(12) 0.7527(3) 0.0354(6) Uani 1 1 d . . . . .
N2 N 0.1327(3) 0.62519(12) 0.8591(3) 0.0367(6) Uani 1 1 d . . . . .
C1 C 0.4062(4) 0.61322(17) 0.7161(4) 0.0459(8) Uani 1 1 d . . . . .
C2 C 0.3980(4) 0.6676(2) 0.6271(5) 0.0656(11) Uani 1 1 d . . . . .
H2A H 0.306242 0.667327 0.543356 0.098 Uiso 1 1 calc R U . . .
H2B H 0.478211 0.666847 0.599234 0.098 Uiso 1 1 calc R U . . .
H2C H 0.404137 0.703329 0.681684 0.098 Uiso 1 1 calc R U . . .
C3 C 0.3951(5) 0.5574(2) 0.6338(5) 0.0782(13) Uani 1 1 d . . . . .
H3A H 0.397924 0.523063 0.691578 0.117 Uiso 1 1 calc R U . . .
H3B H 0.476065 0.555436 0.607161 0.117 Uiso 1 1 calc R U . . .
H3C H 0.303977 0.557459 0.549375 0.117 Uiso 1 1 calc R U . . .
C4 C 0.5451(4) 0.6141(3) 0.8475(5) 0.0889(16) Uani 1 1 d . . . . .
H4A H 0.551007 0.578623 0.902861 0.133 Uiso 1 1 calc R U . . .
H4B H 0.547251 0.649248 0.902750 0.133 Uiso 1 1 calc R U . . .
H4C H 0.627162 0.615118 0.822358 0.133 Uiso 1 1 calc R U . . .
C5 C 0.0727(4) 0.63490(17) 0.9635(3) 0.0418(8) Uani 1 1 d . . . . .
C6 C -0.0198(6) 0.5813(2) 0.9588(5) 0.0840(16) Uani 1 1 d . . . . .
H6A H 0.039866 0.545627 0.980367 0.126 Uiso 1 1 calc R U . . .
H6B H -0.098655 0.577793 0.865080 0.126 Uiso 1 1 calc R U . . .
H6C H -0.059908 0.586171 1.027905 0.126 Uiso 1 1 calc R U . . .
C7 C -0.0182(5) 0.6901(2) 0.9243(4) 0.0785(16) Uani 1 1 d . . . . .
H7A H 0.042929 0.724167 0.929381 0.118 Uiso 1 1 calc R U . . .
H7B H -0.063241 0.695782 0.989253 0.118 Uiso 1 1 calc R U . . .
H7C H -0.093463 0.686210 0.828699 0.118 Uiso 1 1 calc R U . . .
C8 C 0.1918(4) 0.6410(2) 1.1086(4) 0.0644(11) Uani 1 1 d . . . . .
H8A H 0.250435 0.675772 1.112247 0.097 Uiso 1 1 calc R U . . .
H8B H 0.252700 0.605653 1.131569 0.097 Uiso 1 1 calc R U . . .
H8C H 0.149773 0.645597 1.176270 0.097 Uiso 1 1 calc R U . . .
C9 C -0.0416(3) 0.63917(15) 0.5351(3) 0.0348(7) Uani 1 1 d . . . . .
H9A H -0.045885 0.606811 0.597830 0.042 Uiso 1 1 calc R U . . .
C10 C 0.0054(3) 0.61345(17) 0.4252(3) 0.0483(8) Uani 1 1 d . . . . .
H10A H 0.034406 0.571559 0.445296 0.058 Uiso 1 1 calc R U . . .
H10B H 0.086436 0.636226 0.421493 0.058 Uiso 1 1 calc R U . . .
C11 C -0.1324(4) 0.61978(18) 0.2879(4) 0.0542(9) Uani 1 1 d . . . . .
H11A H -0.137716 0.591754 0.212459 0.065 Uiso 1 1 calc R U . . .
C12 C -0.2529(4) 0.61211(17) 0.3360(4) 0.0469(9) Uani 1 1 d . . . . .
C13 C -0.1936(3) 0.66246(16) 0.4483(3) 0.0410(8) Uani 1 1 d . . . . .
C14 C -0.1806(4) 0.71420(16) 0.3584(4) 0.0471(9) Uani 1 1 d . . . . .
H14A H -0.272614 0.736261 0.315108 0.057 Uiso 1 1 calc R U . . .
H14B H -0.103039 0.741741 0.415936 0.057 Uiso 1 1 calc R U . . .
C15 C -0.1441(4) 0.68456(19) 0.2458(4) 0.0572(10) Uani 1 1 d . . . . .
H15A H -0.221795 0.690838 0.150950 0.069 Uiso 1 1 calc R U . . .
H15B H -0.051891 0.699523 0.248537 0.069 Uiso 1 1 calc R U . . .
C16 C -0.2558(5) 0.55101(19) 0.3980(5) 0.0687(12) Uani 1 1 d . . . . .
H16A H -0.287792 0.521452 0.323099 0.103 Uiso 1 1 calc R U . . .
H16B H -0.322636 0.551632 0.442850 0.103 Uiso 1 1 calc R U . . .
H16C H -0.158719 0.540955 0.467628 0.103 Uiso 1 1 calc R U . . .
C17 C -0.4074(4) 0.6250(2) 0.2253(4) 0.0694(13) Uani 1 1 d . . . . .
H17A H -0.435756 0.594919 0.151753 0.104 Uiso 1 1 calc R U . . .
H17B H -0.409833 0.664032 0.184025 0.104 Uiso 1 1 calc R U . . .
H17C H -0.474467 0.624372 0.269854 0.104 Uiso 1 1 calc R U . . .
C18 C -0.2790(4) 0.6778(2) 0.5318(4) 0.0596(10) Uani 1 1 d . . . . .
H18A H -0.229226 0.709176 0.598881 0.089 Uiso 1 1 calc R U . . .
H18B H -0.287499 0.642759 0.582406 0.089 Uiso 1 1 calc R U . . .
H18C H -0.375551 0.691392 0.468063 0.089 Uiso 1 1 calc R U . . .
Cl2 Cl 0.37618(10) 0.49581(4) 0.28843(10) 0.0493(2) Uani 1 1 d . . . . .
O2 O 0.4551(2) 0.31491(9) 0.4076(2) 0.0349(5) Uani 1 1 d . . . . .
P3 P 0.23938(9) 0.42668(4) 0.16124(8) 0.0385(2) Uani 1 1 d . . . . .
P4 P 0.31287(8) 0.32224(3) 0.26270(8) 0.0346(2) Uani 1 1 d . . . . .
N3 N 0.3557(3) 0.37322(11) 0.1635(3) 0.0349(6) Uani 1 1 d . . . . .
N4 N 0.2166(3) 0.38271(11) 0.2786(3) 0.0355(6) Uani 1 1 d . . . . .
C19 C 0.4002(4) 0.36128(15) 0.0470(3) 0.0414(8) Uani 1 1 d . . . . .
C20 C 0.4925(4) 0.30531(18) 0.0835(4) 0.0553(10) Uani 1 1 d . . . . .
H20A H 0.580664 0.312019 0.168751 0.083 Uiso 1 1 calc R U . . .
H20B H 0.518049 0.295348 0.006170 0.083 Uiso 1 1 calc R U . . .
H20C H 0.437796 0.272679 0.098885 0.083 Uiso 1 1 calc R U . . .
C21 C 0.4857(4) 0.41459(19) 0.0365(4) 0.0577(10) Uani 1 1 d . . . . .
H21A H 0.424217 0.449763 0.014115 0.087 Uiso 1 1 calc R U . . .
H21B H 0.518498 0.407907 -0.037488 0.087 Uiso 1 1 calc R U . . .
H21C H 0.569548 0.420442 0.126014 0.087 Uiso 1 1 calc R U . . .
C22 C 0.2672(4) 0.3506(2) -0.0894(3) 0.0566(10) Uani 1 1 d . . . . .
H22A H 0.206275 0.385968 -0.113786 0.085 Uiso 1 1 calc R U . . .
H22B H 0.212544 0.317114 -0.077667 0.085 Uiso 1 1 calc R U . . .
H22C H 0.297319 0.341881 -0.164327 0.085 Uiso 1 1 calc R U . . .
C23 C 0.1059(3) 0.38650(16) 0.3353(3) 0.0421(8) Uani 1 1 d . . . . .
C24 C 0.1801(4) 0.3806(3) 0.4925(4) 0.0766(14) Uani 1 1 d . . . . .
H24A H 0.235015 0.343637 0.517081 0.115 Uiso 1 1 calc R U . . .
H24B H 0.107588 0.380338 0.530641 0.115 Uiso 1 1 calc R U . . .
H24C H 0.245860 0.413982 0.531732 0.115 Uiso 1 1 calc R U . . .
C25 C -0.0026(4) 0.3370(2) 0.2750(5) 0.0653(11) Uani 1 1 d . . . . .
H25A H 0.046925 0.298901 0.302007 0.098 Uiso 1 1 calc R U . . .
H25B H -0.048436 0.340180 0.172703 0.098 Uiso 1 1 calc R U . . .
H25C H -0.076315 0.339926 0.311333 0.098 Uiso 1 1 calc R U . . .
C26 C 0.0300(5) 0.4457(2) 0.2940(6) 0.0836(15) Uani 1 1 d . . . . .
H26A H -0.020027 0.448274 0.191818 0.125 Uiso 1 1 calc R U . . .
H26B H 0.101331 0.477566 0.329221 0.125 Uiso 1 1 calc R U . . .
H26C H -0.040189 0.449590 0.334524 0.125 Uiso 1 1 calc R U . . .
C27 C 0.5456(3) 0.36279(14) 0.4918(3) 0.0339(7) Uani 1 1 d . . . . .
H27A H 0.483895 0.397229 0.490846 0.041 Uiso 1 1 calc R U . . .
C28 C 0.6637(3) 0.38284(16) 0.4464(3) 0.0412(7) Uani 1 1 d . . . . .
H28A H 0.665541 0.357321 0.370864 0.049 Uiso 1 1 calc R U . . .
H28B H 0.648384 0.424272 0.413500 0.049 Uiso 1 1 calc R U . . .
C29 C 0.8042(3) 0.37654(16) 0.5807(3) 0.0443(8) Uani 1 1 d . . . . .
H29A H 0.885419 0.402065 0.583784 0.053 Uiso 1 1 calc R U . . .
C30 C 0.7524(3) 0.38972(16) 0.6959(3) 0.0436(8) Uani 1 1 d . . . . .
C31 C 0.6344(3) 0.34186(15) 0.6449(3) 0.0393(7) Uani 1 1 d . . . . .
C32 C 0.7193(4) 0.28652(17) 0.6385(4) 0.0510(9) Uani 1 1 d . . . . .
H32A H 0.656431 0.258620 0.566174 0.061 Uiso 1 1 calc R U . . .
H32B H 0.761170 0.266088 0.730035 0.061 Uiso 1 1 calc R U . . .
C33 C 0.8391(4) 0.31093(18) 0.6001(4) 0.0557(10) Uani 1 1 d . . . . .
H33A H 0.935995 0.303975 0.676441 0.067 Uiso 1 1 calc R U . . .
H33B H 0.834634 0.292845 0.512806 0.067 Uiso 1 1 calc R U . . .
C34 C 0.8681(4) 0.3794(2) 0.8471(4) 0.0599(10) Uani 1 1 d . . . . .
H34A H 0.825443 0.386435 0.913574 0.090 Uiso 1 1 calc R U . . .
H34B H 0.948909 0.406612 0.866902 0.090 Uiso 1 1 calc R U . . .
H34C H 0.902960 0.338623 0.856491 0.090 Uiso 1 1 calc R U . . .
C35 C 0.6983(4) 0.45333(16) 0.6920(4) 0.0535(9) Uani 1 1 d . . . . .
H35A H 0.624602 0.462189 0.597959 0.080 Uiso 1 1 calc R U . . .
H35B H 0.779222 0.480830 0.715641 0.080 Uiso 1 1 calc R U . . .
H35C H 0.656454 0.457523 0.760002 0.080 Uiso 1 1 calc R U . . .
C36 C 0.5449(4) 0.3336(2) 0.7273(4) 0.0605(11) Uani 1 1 d . . . . .
H36A H 0.608669 0.324603 0.825050 0.091 Uiso 1 1 calc R U . . .
H36B H 0.477126 0.300879 0.687139 0.091 Uiso 1 1 calc R U . . .
H36C H 0.491038 0.369866 0.723174 0.091 Uiso 1 1 calc R U . . .

loop_
_atom_site_aniso_label
_atom_site_aniso_U_11
_atom_site_aniso_U_22
_atom_site_aniso_U_33
_atom_site_aniso_U_23
_atom_site_aniso_U_13
_atom_site_aniso_U_12
Cl1 0.0605(6) 0.0373(5) 0.0602(5) 0.0002(4) 0.0245(5) -0.0030(4)
P1 0.0394(5) 0.0387(5) 0.0397(4) 0.0045(4) 0.0181(4) 0.0080(4)
P2 0.0320(4) 0.0337(5) 0.0355(4) -0.0021(3) 0.0135(3) 0.0016(3)
O1 0.0316(11) 0.0346(13) 0.0342(10) -0.0012(9) 0.0122(9) -0.0003(9)
N1 0.0314(13) 0.0350(16) 0.0419(14) 0.0032(11) 0.0176(12) 0.0049(11)
N2 0.0405(15) 0.0406(17) 0.0356(13) 0.0039(11) 0.0225(12) 0.0080(12)
C1 0.0359(18) 0.059(2) 0.0462(18) 0.0041(17) 0.0205(16) 0.0084(16)
C2 0.056(2) 0.075(3) 0.082(3) 0.010(2) 0.045(2) -0.003(2)
C3 0.078(3) 0.083(3) 0.098(3) -0.008(3) 0.061(3) 0.017(3)
C4 0.036(2) 0.156(5) 0.071(3) 0.022(3) 0.019(2) 0.005(3)
C5 0.0403(18) 0.057(2) 0.0330(15) 0.0026(16) 0.0199(14) 0.0084(16)
C6 0.090(3) 0.105(4) 0.092(3) -0.022(3) 0.072(3) -0.034(3)
C7 0.097(3) 0.101(4) 0.057(2) 0.026(2) 0.052(3) 0.060(3)
C8 0.060(2) 0.089(3) 0.0378(18) -0.003(2) 0.0137(18) 0.014(2)
C9 0.0317(16) 0.0316(18) 0.0415(16) 0.0013(14) 0.0157(14) 0.0004(13)
C10 0.0391(19) 0.057(2) 0.051(2) -0.0123(17) 0.0204(16) -0.0005(16)
C11 0.056(2) 0.061(3) 0.0446(19) -0.0102(17) 0.0209(18) -0.0074(18)
C12 0.0364(19) 0.054(2) 0.0424(18) 0.0031(17) 0.0094(16) -0.0102(17)
C13 0.0303(16) 0.056(2) 0.0365(16) 0.0050(15) 0.0143(14) 0.0023(14)
C14 0.0421(19) 0.050(2) 0.050(2) 0.0081(17) 0.0195(17) 0.0043(16)
C15 0.058(2) 0.072(3) 0.0415(19) 0.0046(18) 0.0203(17) -0.006(2)
C16 0.058(2) 0.061(3) 0.068(3) 0.004(2) 0.008(2) -0.023(2)
C17 0.045(2) 0.089(3) 0.053(2) 0.012(2) 0.0004(19) -0.016(2)
C18 0.0398(19) 0.088(3) 0.059(2) 0.012(2) 0.0293(18) 0.010(2)
Cl2 0.0500(5) 0.0362(5) 0.0597(5) -0.0007(4) 0.0211(4) -0.0035(4)
O2 0.0392(12) 0.0339(12) 0.0330(10) 0.0003(9) 0.0167(9) -0.0015(10)
P3 0.0395(5) 0.0387(5) 0.0366(4) 0.0000(4) 0.0152(4) 0.0043(4)
P4 0.0366(5) 0.0334(5) 0.0343(4) -0.0033(3) 0.0155(4) -0.0017(4)
N3 0.0392(14) 0.0349(16) 0.0337(12) 0.0006(11) 0.0184(11) 0.0042(12)
N4 0.0357(14) 0.0335(16) 0.0414(13) -0.0044(11) 0.0203(12) -0.0008(11)
C19 0.0498(19) 0.047(2) 0.0332(16) 0.0045(15) 0.0228(15) 0.0095(16)
C20 0.071(3) 0.061(3) 0.0458(19) 0.0055(17) 0.0359(19) 0.0231(19)
C21 0.066(2) 0.066(3) 0.056(2) 0.0040(19) 0.041(2) 0.000(2)
C22 0.062(2) 0.070(3) 0.0353(17) -0.0056(18) 0.0171(17) 0.007(2)
C23 0.0326(17) 0.051(2) 0.0470(18) -0.0086(16) 0.0213(15) -0.0022(15)
C24 0.055(2) 0.129(4) 0.057(2) -0.017(3) 0.034(2) 0.002(3)
C25 0.050(2) 0.078(3) 0.077(3) -0.016(2) 0.036(2) -0.017(2)
C26 0.080(3) 0.064(3) 0.139(4) 0.002(3) 0.078(3) 0.014(2)
C27 0.0346(16) 0.0361(19) 0.0331(15) -0.0016(13) 0.0164(13) -0.0018(13)
C28 0.0405(17) 0.0456(19) 0.0404(16) 0.0026(15) 0.0198(14) -0.0039(14)
C29 0.0336(16) 0.053(2) 0.0479(18) -0.0008(16) 0.0189(15) -0.0025(15)
C30 0.0346(17) 0.053(2) 0.0399(17) -0.0070(16) 0.0123(15) 0.0008(16)
C31 0.0397(18) 0.0472(19) 0.0339(15) 0.0018(14) 0.0183(14) 0.0013(14)
C32 0.059(2) 0.042(2) 0.0437(19) 0.0092(16) 0.0142(18) 0.0116(17)
C33 0.045(2) 0.066(3) 0.054(2) -0.0013(18) 0.0189(18) 0.0187(18)
C34 0.044(2) 0.078(3) 0.046(2) -0.0051(19) 0.0076(17) 0.0036(19)
C35 0.046(2) 0.052(2) 0.055(2) -0.0150(17) 0.0142(18) -0.0044(16)
C36 0.055(2) 0.092(3) 0.0390(18) -0.0006(19) 0.0244(17) -0.012(2)

_geom_special_details            
;
All esds (except the esd in the dihedral angle between two l.s. planes)
are estimated using the full covariance matrix.  The cell esds are taken
into account individually in the estimation of esds in distances, angles
and torsion angles; correlations between esds in cell parameters are only
used when they are defined by crystal symmetry.  An approximate (isotropic)
treatment of cell esds is used for estimating esds involving l.s. planes.
;

loop_
_geom_bond_atom_site_label_1
_geom_bond_atom_site_label_2
_geom_bond_distance
_geom_bond_site_symmetry_2
_geom_bond_publ_flag
Cl1 P1 2.1619(13) . ?
P1 N1 1.682(3) . ?
P1 N2 1.695(3) . ?
P1 P2 2.5751(12) . ?
P2 O1 1.612(2) . ?
P2 N2 1.729(3) . ?
P2 N1 1.732(3) . ?
O1 C9 1.453(4) . ?
N1 C1 1.493(4) . ?
N2 C5 1.483(4) . ?
C1 C4 1.508(5) . ?
C1 C3 1.510(6) . ?
C1 C2 1.528(6) . ?
C2 H2A 0.9800 . ?
C2 H2B 0.9800 . ?
C2 H2C 0.9800 . ?
C3 H3A 0.9800 . ?
C3 H3B 0.9800 . ?
C3 H3C 0.9800 . ?
C4 H4A 0.9800 . ?
C4 H4B 0.9800 . ?
C4 H4C 0.9800 . ?
C5 C8 1.506(5) . ?
C5 C7 1.508(5) . ?
C5 C6 1.525(6) . ?
C6 H6A 0.9800 . ?
C6 H6B 0.9800 . ?
C6 H6C 0.9800 . ?
C7 H7A 0.9800 . ?
C7 H7B 0.9800 . ?
C7 H7C 0.9800 . ?
C8 H8A 0.9800 . ?
C8 H8B 0.9800 . ?
C8 H8C 0.9800 . ?
C9 C13 1.526(4) . ?
C9 C10 1.541(4) . ?
C9 H9A 1.0000 . ?
C10 C11 1.543(5) . ?
C10 H10A 0.9900 . ?
C10 H10B 0.9900 . ?
C11 C15 1.523(6) . ?
C11 C12 1.526(5) . ?
C11 H11A 1.0000 . ?
C12 C16 1.536(6) . ?
C12 C17 1.545(5) . ?
C12 C13 1.569(5) . ?
C13 C18 1.517(5) . ?
C13 C14 1.547(5) . ?
C14 C15 1.539(5) . ?
C14 H14A 0.9900 . ?
C14 H14B 0.9900 . ?
C15 H15A 0.9900 . ?
C15 H15B 0.9900 . ?
C16 H16A 0.9800 . ?
C16 H16B 0.9800 . ?
C16 H16C 0.9800 . ?
C17 H17A 0.9800 . ?
C17 H17B 0.9800 . ?
C17 H17C 0.9800 . ?
C18 H18A 0.9800 . ?
C18 H18B 0.9800 . ?
C18 H18C 0.9800 . ?
Cl2 P3 2.1503(12) . ?
O2 C27 1.458(4) . ?
O2 P4 1.613(2) . ?
P3 N4 1.678(3) . ?
P3 N3 1.690(3) . ?
P3 P4 2.5744(11) . ?
P4 N3 1.732(3) . ?
P4 N4 1.735(3) . ?
N3 C19 1.501(4) . ?
N4 C23 1.486(4) . ?
C19 C21 1.521(5) . ?
C19 C22 1.524(5) . ?
C19 C20 1.529(5) . ?
C20 H20A 0.9800 . ?
C20 H20B 0.9800 . ?
C20 H20C 0.9800 . ?
C21 H21A 0.9800 . ?
C21 H21B 0.9800 . ?
C21 H21C 0.9800 . ?
C22 H22A 0.9800 . ?
C22 H22B 0.9800 . ?
C22 H22C 0.9800 . ?
C23 C24 1.509(5) . ?
C23 C25 1.515(5) . ?
C23 C26 1.519(6) . ?
C24 H24A 0.9800 . ?
C24 H24B 0.9800 . ?
C24 H24C 0.9800 . ?
C25 H25A 0.9800 . ?
C25 H25B 0.9800 . ?
C25 H25C 0.9800 . ?
C26 H26A 0.9800 . ?
C26 H26B 0.9800 . ?
C26 H26C 0.9800 . ?
C27 C28 1.541(4) . ?
C27 C31 1.554(4) . ?
C27 H27A 1.0000 . ?
C28 C29 1.540(4) . ?
C28 H28A 0.9900 . ?
C28 H28B 0.9900 . ?
C29 C33 1.522(5) . ?
C29 C30 1.543(5) . ?
C29 H29A 1.0000 . ?
C30 C35 1.538(5) . ?
C30 C31 1.540(5) . ?
C30 C34 1.550(4) . ?
C31 C36 1.513(5) . ?
C31 C32 1.542(5) . ?
C32 C33 1.543(6) . ?
C32 H32A 0.9900 . ?
C32 H32B 0.9900 . ?
C33 H33A 0.9900 . ?
C33 H33B 0.9900 . ?
C34 H34A 0.9800 . ?
C34 H34B 0.9800 . ?
C34 H34C 0.9800 . ?
C35 H35A 0.9800 . ?
C35 H35B 0.9800 . ?
C35 H35C 0.9800 . ?
C36 H36A 0.9800 . ?
C36 H36B 0.9800 . ?
C36 H36C 0.9800 . ?

loop_
_geom_angle_atom_site_label_1
_geom_angle_atom_site_label_2
_geom_angle_atom_site_label_3
_geom_angle
_geom_angle_site_symmetry_1
_geom_angle_site_symmetry_3
_geom_angle_publ_flag
N1 P1 N2 82.77(13) . . ?
N1 P1 Cl1 104.05(10) . . ?
N2 P1 Cl1 104.14(10) . . ?
O1 P2 N2 106.80(12) . . ?
O1 P2 N1 106.83(12) . . ?
N2 P2 N1 80.36(12) . . ?
C9 O1 P2 124.75(19) . . ?
C1 N1 P1 127.2(2) . . ?
C1 N1 P2 128.3(2) . . ?
P1 N1 P2 97.93(13) . . ?
C5 N2 P1 125.8(2) . . ?
C5 N2 P2 129.3(2) . . ?
P1 N2 P2 97.52(13) . . ?
N1 C1 C4 110.1(3) . . ?
N1 C1 C3 107.9(3) . . ?
C4 C1 C3 110.7(4) . . ?
N1 C1 C2 107.7(3) . . ?
C4 C1 C2 109.9(4) . . ?
C3 C1 C2 110.6(3) . . ?
C1 C2 H2A 109.5 . . ?
C1 C2 H2B 109.5 . . ?
H2A C2 H2B 109.5 . . ?
C1 C2 H2C 109.5 . . ?
H2A C2 H2C 109.5 . . ?
H2B C2 H2C 109.5 . . ?
C1 C3 H3A 109.5 . . ?
C1 C3 H3B 109.5 . . ?
H3A C3 H3B 109.5 . . ?
C1 C3 H3C 109.5 . . ?
H3A C3 H3C 109.5 . . ?
H3B C3 H3C 109.5 . . ?
C1 C4 H4A 109.5 . . ?
C1 C4 H4B 109.5 . . ?
H4A C4 H4B 109.5 . . ?
C1 C4 H4C 109.5 . . ?
H4A C4 H4C 109.5 . . ?
H4B C4 H4C 109.5 . . ?
N2 C5 C8 110.8(3) . . ?
N2 C5 C7 108.6(3) . . ?
C8 C5 C7 110.1(3) . . ?
N2 C5 C6 107.5(3) . . ?
C8 C5 C6 109.3(3) . . ?
C7 C5 C6 110.5(3) . . ?
C5 C6 H6A 109.5 . . ?
C5 C6 H6B 109.5 . . ?
H6A C6 H6B 109.5 . . ?
C5 C6 H6C 109.5 . . ?
H6A C6 H6C 109.5 . . ?
H6B C6 H6C 109.5 . . ?
C5 C7 H7A 109.5 . . ?
C5 C7 H7B 109.5 . . ?
H7A C7 H7B 109.5 . . ?
C5 C7 H7C 109.5 . . ?
H7A C7 H7C 109.5 . . ?
H7B C7 H7C 109.5 . . ?
C5 C8 H8A 109.5 . . ?
C5 C8 H8B 109.5 . . ?
H8A C8 H8B 109.5 . . ?
C5 C8 H8C 109.5 . . ?
H8A C8 H8C 109.5 . . ?
H8B C8 H8C 109.5 . . ?
O1 C9 C13 110.8(3) . . ?
O1 C9 C10 113.7(2) . . ?
C13 C9 C10 103.9(2) . . ?
O1 C9 H9A 109.4 . . ?
C13 C9 H9A 109.4 . . ?
C10 C9 H9A 109.4 . . ?
C9 C10 C11 102.7(3) . . ?
C9 C10 H10A 111.2 . . ?
C11 C10 H10A 111.2 . . ?
C9 C10 H10B 111.2 . . ?
C11 C10 H10B 111.2 . . ?
H10A C10 H10B 109.1 . . ?
C15 C11 C12 103.3(3) . . ?
C15 C11 C10 107.0(3) . . ?
C12 C11 C10 102.9(3) . . ?
C15 C11 H11A 114.2 . . ?
C12 C11 H11A 114.2 . . ?
C10 C11 H11A 114.2 . . ?
C11 C12 C16 113.9(4) . . ?
C11 C12 C17 116.0(3) . . ?
C16 C12 C17 107.2(3) . . ?
C11 C12 C13 93.3(3) . . ?
C16 C12 C13 113.9(3) . . ?
C17 C12 C13 112.3(3) . . ?
C18 C13 C9 114.9(3) . . ?
C18 C13 C14 113.5(3) . . ?
C9 C13 C14 107.5(3) . . ?
C18 C13 C12 118.0(3) . . ?
C9 C13 C12 100.0(3) . . ?
C14 C13 C12 101.2(3) . . ?
C15 C14 C13 104.6(3) . . ?
C15 C14 H14A 110.8 . . ?
C13 C14 H14A 110.8 . . ?
C15 C14 H14B 110.8 . . ?
C13 C14 H14B 110.8 . . ?
H14A C14 H14B 108.9 . . ?
C11 C15 C14 102.2(3) . . ?
C11 C15 H15A 111.3 . . ?
C14 C15 H15A 111.3 . . ?
C11 C15 H15B 111.3 . . ?
C14 C15 H15B 111.3 . . ?
H15A C15 H15B 109.2 . . ?
C12 C16 H16A 109.5 . . ?
C12 C16 H16B 109.5 . . ?
H16A C16 H16B 109.5 . . ?
C12 C16 H16C 109.5 . . ?
H16A C16 H16C 109.5 . . ?
H16B C16 H16C 109.5 . . ?
C12 C17 H17A 109.5 . . ?
C12 C17 H17B 109.5 . . ?
H17A C17 H17B 109.5 . . ?
C12 C17 H17C 109.5 . . ?
H17A C17 H17C 109.5 . . ?
H17B C17 H17C 109.5 . . ?
C13 C18 H18A 109.5 . . ?
C13 C18 H18B 109.5 . . ?
H18A C18 H18B 109.5 . . ?
C13 C18 H18C 109.5 . . ?
H18A C18 H18C 109.5 . . ?
H18B C18 H18C 109.5 . . ?
C27 O2 P4 125.92(18) . . ?
N4 P3 N3 83.04(13) . . ?
N4 P3 Cl2 103.23(9) . . ?
N3 P3 Cl2 104.15(10) . . ?
O2 P4 N3 106.49(12) . . ?
O2 P4 N4 108.15(12) . . ?
N3 P4 N4 80.15(12) . . ?
C19 N3 P3 124.8(2) . . ?
C19 N3 P4 127.8(2) . . ?
P3 N3 P4 97.56(13) . . ?
C23 N4 P3 128.8(2) . . ?
C23 N4 P4 129.9(2) . . ?
P3 N4 P4 97.94(13) . . ?
N3 C19 C21 107.2(3) . . ?
N3 C19 C22 110.0(3) . . ?
C21 C19 C22 111.6(3) . . ?
N3 C19 C20 108.1(2) . . ?
C21 C19 C20 111.4(3) . . ?
C22 C19 C20 108.4(3) . . ?
C19 C20 H20A 109.5 . . ?
C19 C20 H20B 109.5 . . ?
H20A C20 H20B 109.5 . . ?
C19 C20 H20C 109.5 . . ?
H20A C20 H20C 109.5 . . ?
H20B C20 H20C 109.5 . . ?
C19 C21 H21A 109.5 . . ?
C19 C21 H21B 109.5 . . ?
H21A C21 H21B 109.5 . . ?
C19 C21 H21C 109.5 . . ?
H21A C21 H21C 109.5 . . ?
H21B C21 H21C 109.5 . . ?
C19 C22 H22A 109.5 . . ?
C19 C22 H22B 109.5 . . ?
H22A C22 H22B 109.5 . . ?
C19 C22 H22C 109.5 . . ?
H22A C22 H22C 109.5 . . ?
H22B C22 H22C 109.5 . . ?
N4 C23 C24 108.7(3) . . ?
N4 C23 C25 109.6(3) . . ?
C24 C23 C25 109.6(4) . . ?
N4 C23 C26 108.6(3) . . ?
C24 C23 C26 110.6(4) . . ?
C25 C23 C26 109.8(3) . . ?
C23 C24 H24A 109.5 . . ?
C23 C24 H24B 109.5 . . ?
H24A C24 H24B 109.5 . . ?
C23 C24 H24C 109.5 . . ?
H24A C24 H24C 109.5 . . ?
H24B C24 H24C 109.5 . . ?
C23 C25 H25A 109.5 . . ?
C23 C25 H25B 109.5 . . ?
H25A C25 H25B 109.5 . . ?
C23 C25 H25C 109.5 . . ?
H25A C25 H25C 109.5 . . ?
H25B C25 H25C 109.5 . . ?
C23 C26 H26A 109.5 . . ?
C23 C26 H26B 109.5 . . ?
H26A C26 H26B 109.5 . . ?
C23 C26 H26C 109.5 . . ?
H26A C26 H26C 109.5 . . ?
H26B C26 H26C 109.5 . . ?
O2 C27 C28 114.2(2) . . ?
O2 C27 C31 110.3(3) . . ?
C28 C27 C31 102.7(2) . . ?
O2 C27 H27A 109.8 . . ?
C28 C27 H27A 109.8 . . ?
C31 C27 H27A 109.8 . . ?
C29 C28 C27 103.7(2) . . ?
C29 C28 H28A 111.0 . . ?
C27 C28 H28A 111.0 . . ?
C29 C28 H28B 111.0 . . ?
C27 C28 H28B 111.0 . . ?
H28A C28 H28B 109.0 . . ?
C33 C29 C28 106.8(3) . . ?
C33 C29 C30 102.8(3) . . ?
C28 C29 C30 102.0(2) . . ?
C33 C29 H29A 114.6 . . ?
C28 C29 H29A 114.6 . . ?
C30 C29 H29A 114.6 . . ?
C35 C30 C31 115.5(3) . . ?
C35 C30 C29 113.5(3) . . ?
C31 C30 C29 93.8(3) . . ?
C35 C30 C34 106.2(3) . . ?
C31 C30 C34 113.5(3) . . ?
C29 C30 C34 114.4(3) . . ?
C36 C31 C30 117.4(3) . . ?
C36 C31 C32 114.3(3) . . ?
C30 C31 C32 102.4(2) . . ?
C36 C31 C27 113.8(3) . . ?
C30 C31 C27 100.2(3) . . ?
C32 C31 C27 107.2(3) . . ?
C31 C32 C33 104.1(3) . . ?
C31 C32 H32A 110.9 . . ?
C33 C32 H32A 110.9 . . ?
C31 C32 H32B 110.9 . . ?
C33 C32 H32B 110.9 . . ?
H32A C32 H32B 109.0 . . ?
C29 C33 C32 102.6(3) . . ?
C29 C33 H33A 111.2 . . ?
C32 C33 H33A 111.2 . . ?
C29 C33 H33B 111.2 . . ?
C32 C33 H33B 111.2 . . ?
H33A C33 H33B 109.2 . . ?
C30 C34 H34A 109.5 . . ?
C30 C34 H34B 109.5 . . ?
H34A C34 H34B 109.5 . . ?
C30 C34 H34C 109.5 . . ?
H34A C34 H34C 109.5 . . ?
H34B C34 H34C 109.5 . . ?
C30 C35 H35A 109.5 . . ?
C30 C35 H35B 109.5 . . ?
H35A C35 H35B 109.5 . . ?
C30 C35 H35C 109.5 . . ?
H35A C35 H35C 109.5 . . ?
H35B C35 H35C 109.5 . . ?
C31 C36 H36A 109.5 . . ?
C31 C36 H36B 109.5 . . ?
H36A C36 H36B 109.5 . . ?
C31 C36 H36C 109.5 . . ?
H36A C36 H36C 109.5 . . ?
H36B C36 H36C 109.5 . . ?

loop_
_geom_torsion_atom_site_label_1
_geom_torsion_atom_site_label_2
_geom_torsion_atom_site_label_3
_geom_torsion_atom_site_label_4
_geom_torsion
_geom_torsion_site_symmetry_1
_geom_torsion_site_symmetry_2
_geom_torsion_site_symmetry_3
_geom_torsion_site_symmetry_4
_geom_torsion_publ_flag
N2 P2 O1 C9 -40.3(2) . . . . ?
N1 P2 O1 C9 44.4(2) . . . . ?
P1 P2 O1 C9 2.3(2) . . . . ?
N2 P1 N1 C1 162.3(3) . . . . ?
Cl1 P1 N1 C1 -94.9(3) . . . . ?
P2 P1 N1 C1 153.1(3) . . . . ?
N2 P1 N1 P2 9.13(13) . . . . ?
Cl1 P1 N1 P2 111.96(10) . . . . ?
O1 P2 N1 C1 93.5(3) . . . . ?
N2 P2 N1 C1 -161.7(3) . . . . ?
P1 P2 N1 C1 -152.7(3) . . . . ?
O1 P2 N1 P1 -113.78(13) . . . . ?
N2 P2 N1 P1 -9.01(13) . . . . ?
N1 P1 N2 C5 -161.2(3) . . . . ?
Cl1 P1 N2 C5 96.1(3) . . . . ?
P2 P1 N2 C5 -152.1(3) . . . . ?
N1 P1 N2 P2 -9.14(13) . . . . ?
Cl1 P1 N2 P2 -111.86(11) . . . . ?
O1 P2 N2 C5 -95.7(3) . . . . ?
N1 P2 N2 C5 159.5(3) . . . . ?
P1 P2 N2 C5 150.6(3) . . . . ?
O1 P2 N2 P1 113.73(13) . . . . ?
N1 P2 N2 P1 8.93(13) . . . . ?
P1 N1 C1 C4 -52.9(5) . . . . ?
P2 N1 C1 C4 92.3(4) . . . . ?
P1 N1 C1 C3 67.9(4) . . . . ?
P2 N1 C1 C3 -146.8(3) . . . . ?
P1 N1 C1 C2 -172.7(3) . . . . ?
P2 N1 C1 C2 -27.5(4) . . . . ?
P1 N2 C5 C8 56.2(4) . . . . ?
P2 N2 C5 C8 -86.9(4) . . . . ?
P1 N2 C5 C7 177.2(3) . . . . ?
P2 N2 C5 C7 34.1(4) . . . . ?
P1 N2 C5 C6 -63.2(4) . . . . ?
P2 N2 C5 C6 153.6(3) . . . . ?
P2 O1 C9 C13 149.8(2) . . . . ?
P2 O1 C9 C10 -93.6(3) . . . . ?
O1 C9 C10 C11 -125.8(3) . . . . ?
C13 C9 C10 C11 -5.2(3) . . . . ?
C9 C10 C11 C15 76.3(4) . . . . ?
C9 C10 C11 C12 -32.2(4) . . . . ?
C15 C11 C12 C16 -174.5(3) . . . . ?
C10 C11 C12 C16 -63.3(4) . . . . ?
C15 C11 C12 C17 60.3(4) . . . . ?
C10 C11 C12 C17 171.5(3) . . . . ?
C15 C11 C12 C13 -56.5(3) . . . . ?
C10 C11 C12 C13 54.7(3) . . . . ?
O1 C9 C13 C18 -70.8(4) . . . . ?
C10 C9 C13 C18 166.8(3) . . . . ?
O1 C9 C13 C14 56.6(3) . . . . ?
C10 C9 C13 C14 -65.8(3) . . . . ?
O1 C9 C13 C12 161.9(2) . . . . ?
C10 C9 C13 C12 39.4(3) . . . . ?
C11 C12 C13 C18 177.5(3) . . . . ?
C16 C12 C13 C18 -64.5(4) . . . . ?
C17 C12 C13 C18 57.6(4) . . . . ?
C11 C12 C13 C9 -57.3(3) . . . . ?
C16 C12 C13 C9 60.8(4) . . . . ?
C17 C12 C13 C9 -177.2(3) . . . . ?
C11 C12 C13 C14 53.0(3) . . . . ?
C16 C12 C13 C14 171.0(3) . . . . ?
C17 C12 C13 C14 -66.9(4) . . . . ?
C18 C13 C14 C15 -159.5(3) . . . . ?
C9 C13 C14 C15 72.3(3) . . . . ?
C12 C13 C14 C15 -32.0(3) . . . . ?
C12 C11 C15 C14 38.4(3) . . . . ?
C10 C11 C15 C14 -69.8(3) . . . . ?
C13 C14 C15 C11 -2.9(4) . . . . ?
C27 O2 P4 N3 44.7(2) . . . . ?
C27 O2 P4 N4 -40.1(2) . . . . ?
C27 O2 P4 P3 2.5(2) . . . . ?
N4 P3 N3 C19 156.5(3) . . . . ?
Cl2 P3 N3 C19 -101.6(2) . . . . ?
P4 P3 N3 C19 147.7(3) . . . . ?
N4 P3 N3 P4 8.79(13) . . . . ?
Cl2 P3 N3 P4 110.74(10) . . . . ?
O2 P4 N3 C19 99.0(3) . . . . ?
N4 P4 N3 C19 -154.8(3) . . . . ?
P3 P4 N3 C19 -146.2(3) . . . . ?
O2 P4 N3 P3 -114.72(12) . . . . ?
N4 P4 N3 P3 -8.56(12) . . . . ?
N3 P3 N4 C23 -169.4(3) . . . . ?
Cl2 P3 N4 C23 87.7(3) . . . . ?
P4 P3 N4 C23 -160.6(3) . . . . ?
N3 P3 N4 P4 -8.79(13) . . . . ?
Cl2 P3 N4 P4 -111.75(10) . . . . ?
O2 P4 N4 C23 -86.9(3) . . . . ?
N3 P4 N4 C23 168.9(3) . . . . ?
P3 P4 N4 C23 160.2(3) . . . . ?
O2 P4 N4 P3 112.89(13) . . . . ?
N3 P4 N4 P3 8.63(13) . . . . ?
P3 N3 C19 C21 66.1(3) . . . . ?
P4 N3 C19 C21 -156.0(2) . . . . ?
P3 N3 C19 C22 -55.5(4) . . . . ?
P4 N3 C19 C22 82.4(3) . . . . ?
P3 N3 C19 C20 -173.7(2) . . . . ?
P4 N3 C19 C20 -35.8(4) . . . . ?
P3 N4 C23 C24 -132.5(3) . . . . ?
P4 N4 C23 C24 72.9(4) . . . . ?
P3 N4 C23 C25 107.8(3) . . . . ?
P4 N4 C23 C25 -46.7(4) . . . . ?
P3 N4 C23 C26 -12.1(4) . . . . ?
P4 N4 C23 C26 -166.7(3) . . . . ?
P4 O2 C27 C28 -85.9(3) . . . . ?
P4 O2 C27 C31 159.05(19) . . . . ?
O2 C27 C28 C29 -124.3(3) . . . . ?
C31 C27 C28 C29 -4.9(3) . . . . ?
C27 C28 C29 C33 75.8(3) . . . . ?
C27 C28 C29 C30 -31.7(3) . . . . ?
C33 C29 C30 C35 -175.5(3) . . . . ?
C28 C29 C30 C35 -64.9(3) . . . . ?
C33 C29 C30 C31 -55.6(3) . . . . ?
C28 C29 C30 C31 55.0(3) . . . . ?
C33 C29 C30 C34 62.4(4) . . . . ?
C28 C29 C30 C34 173.0(3) . . . . ?
C35 C30 C31 C36 -63.1(4) . . . . ?
C29 C30 C31 C36 178.6(3) . . . . ?
C34 C30 C31 C36 59.9(4) . . . . ?
C35 C30 C31 C32 170.9(3) . . . . ?
C29 C30 C31 C32 52.6(3) . . . . ?
C34 C30 C31 C32 -66.1(3) . . . . ?
C35 C30 C31 C27 60.6(3) . . . . ?
C29 C30 C31 C27 -57.7(3) . . . . ?
C34 C30 C31 C27 -176.4(3) . . . . ?
O2 C27 C31 C36 -72.0(4) . . . . ?
C28 C27 C31 C36 165.9(3) . . . . ?
O2 C27 C31 C30 161.8(2) . . . . ?
C28 C27 C31 C30 39.8(3) . . . . ?
O2 C27 C31 C32 55.3(3) . . . . ?
C28 C27 C31 C32 -66.8(3) . . . . ?
C36 C31 C32 C33 -160.0(3) . . . . ?
C30 C31 C32 C33 -32.0(3) . . . . ?
C27 C31 C32 C33 73.0(3) . . . . ?
C28 C29 C33 C32 -69.6(3) . . . . ?
C30 C29 C33 C32 37.4(3) . . . . ?
C31 C32 C33 C29 -3.2(3) . . . . ?

_shelx_res_file                  
;
TITL dw_k1_0043 in P2(1)
    dw_k1_0043.res
    created by SHELXL-2018/3 at 15:55:34 on 16-Aug-2020
CELL  0.71073  10.2116  22.6532  10.5288   90.000  114.869   90.000
ZERR    4.000   0.0002   0.0005   0.0002    0.000    0.001    0.000
LATT -1
SYMM -X, 1/2+Y, -Z
SFAC C H N O P CL
UNIT 72 140 8 4 8 4
SIZE 0.50 0.40 0.35
TEMP -93
L.S. 20
ACTA
BOND $H
CONF
LIST 4
FMAP 2
PLAN -5
SHEL 5.8 0
WGHT    0.055800
FVAR       0.35013
CL1   6    0.107804    0.502772    0.728925    11.00000    0.06053    0.03730 =
         0.06021    0.00023    0.02450   -0.00297
P1    5    0.247306    0.570272    0.863302    11.00000    0.03936    0.03868 =
         0.03972    0.00450    0.01807    0.00804
P2    5    0.186740    0.676400    0.769027    11.00000    0.03203    0.03375 =
         0.03554   -0.00209    0.01349    0.00161
O1    4    0.052090    0.685986    0.619317    11.00000    0.03160    0.03464 =
         0.03421   -0.00120    0.01223   -0.00031
N1    3    0.280040    0.615166    0.752721    11.00000    0.03141    0.03502 =
         0.04186    0.00322    0.01757    0.00488
N2    3    0.132742    0.625187    0.859100    11.00000    0.04049    0.04057 =
         0.03563    0.00392    0.02251    0.00799
C1    1    0.406231    0.613222    0.716145    11.00000    0.03592    0.05897 =
         0.04615    0.00409    0.02053    0.00840
C2    1    0.397964    0.667550    0.627127    11.00000    0.05552    0.07531 =
         0.08229    0.00952    0.04493   -0.00269
AFIX 137
H2A   2    0.306242    0.667327    0.543356    11.00000   -1.50000
H2B   2    0.478211    0.666847    0.599234    11.00000   -1.50000
H2C   2    0.404137    0.703329    0.681684    11.00000   -1.50000
AFIX   0
C3    1    0.395070    0.557397    0.633843    11.00000    0.07835    0.08307 =
         0.09751   -0.00791    0.06071    0.01693
AFIX 137
H3A   2    0.397924    0.523063    0.691578    11.00000   -1.50000
H3B   2    0.476065    0.555436    0.607161    11.00000   -1.50000
H3C   2    0.303977    0.557459    0.549375    11.00000   -1.50000
AFIX   0
C4    1    0.545068    0.614132    0.847531    11.00000    0.03577    0.15600 =
         0.07098    0.02198    0.01855    0.00462
AFIX 137
H4A   2    0.551007    0.578623    0.902861    11.00000   -1.50000
H4B   2    0.547251    0.649248    0.902750    11.00000   -1.50000
H4C   2    0.627162    0.615118    0.822358    11.00000   -1.50000
AFIX   0
C5    1    0.072685    0.634903    0.963505    11.00000    0.04033    0.05677 =
         0.03296    0.00259    0.01995    0.00843
C6    1   -0.019767    0.581335    0.958793    11.00000    0.08960    0.10481 =
         0.09220   -0.02180    0.07208   -0.03393
AFIX 137
H6A   2    0.039866    0.545627    0.980367    11.00000   -1.50000
H6B   2   -0.098655    0.577793    0.865080    11.00000   -1.50000
H6C   2   -0.059908    0.586171    1.027905    11.00000   -1.50000
AFIX   0
C7    1   -0.018227    0.690095    0.924277    11.00000    0.09748    0.10112 =
         0.05688    0.02633    0.05205    0.06035
AFIX 137
H7A   2    0.042929    0.724167    0.929381    11.00000   -1.50000
H7B   2   -0.063241    0.695782    0.989253    11.00000   -1.50000
H7C   2   -0.093463    0.686210    0.828699    11.00000   -1.50000
AFIX   0
C8    1    0.191803    0.641015    1.108569    11.00000    0.05968    0.08870 =
         0.03779   -0.00329    0.01372    0.01436
AFIX 137
H8A   2    0.250435    0.675772    1.112247    11.00000   -1.50000
H8B   2    0.252700    0.605653    1.131569    11.00000   -1.50000
H8C   2    0.149773    0.645597    1.176270    11.00000   -1.50000
AFIX   0
C9    1   -0.041566    0.639174    0.535110    11.00000    0.03167    0.03155 =
         0.04155    0.00126    0.01569    0.00039
AFIX  13
H9A   2   -0.045885    0.606811    0.597830    11.00000   -1.20000
AFIX   0
C10   1    0.005400    0.613447    0.425245    11.00000    0.03906    0.05659 =
         0.05080   -0.01233    0.02045   -0.00048
AFIX  23
H10A  2    0.034406    0.571559    0.445296    11.00000   -1.20000
H10B  2    0.086436    0.636226    0.421493    11.00000   -1.20000
AFIX   0
C11   1   -0.132356    0.619776    0.287881    11.00000    0.05641    0.06135 =
         0.04460   -0.01016    0.02087   -0.00744
AFIX  13
H11A  2   -0.137716    0.591754    0.212459    11.00000   -1.20000
AFIX   0
C12   1   -0.252915    0.612113    0.336026    11.00000    0.03644    0.05447 =
         0.04243    0.00312    0.00939   -0.01022
C13   1   -0.193567    0.662456    0.448314    11.00000    0.03032    0.05641 =
         0.03649    0.00496    0.01429    0.00229
C14   1   -0.180612    0.714196    0.358423    11.00000    0.04208    0.05003 =
         0.04954    0.00810    0.01950    0.00429
AFIX  23
H14A  2   -0.272614    0.736261    0.315108    11.00000   -1.20000
H14B  2   -0.103039    0.741741    0.415936    11.00000   -1.20000
AFIX   0
C15   1   -0.144135    0.684556    0.245782    11.00000    0.05760    0.07187 =
         0.04151    0.00463    0.02032   -0.00619
AFIX  23
H15A  2   -0.221795    0.690838    0.150950    11.00000   -1.20000
H15B  2   -0.051891    0.699523    0.248537    11.00000   -1.20000
AFIX   0
C16   1   -0.255774    0.551010    0.398009    11.00000    0.05838    0.06095 =
         0.06800    0.00390    0.00807   -0.02269
AFIX 137
H16A  2   -0.287792    0.521452    0.323099    11.00000   -1.50000
H16B  2   -0.322636    0.551632    0.442850    11.00000   -1.50000
H16C  2   -0.158719    0.540955    0.467628    11.00000   -1.50000
AFIX   0
C17   1   -0.407356    0.625040    0.225296    11.00000    0.04530    0.08919 =
         0.05311    0.01206    0.00039   -0.01608
AFIX 137
H17A  2   -0.435756    0.594919    0.151753    11.00000   -1.50000
H17B  2   -0.409833    0.664032    0.184025    11.00000   -1.50000
H17C  2   -0.474467    0.624372    0.269854    11.00000   -1.50000
AFIX   0
C18   1   -0.279020    0.677803    0.531801    11.00000    0.03978    0.08820 =
         0.05945    0.01171    0.02930    0.00957
AFIX 137
H18A  2   -0.229226    0.709176    0.598881    11.00000   -1.50000
H18B  2   -0.287499    0.642759    0.582406    11.00000   -1.50000
H18C  2   -0.375551    0.691392    0.468063    11.00000   -1.50000
AFIX   0
CL2   6    0.376184    0.495808    0.288429    11.00000    0.05000    0.03616 =
         0.05971   -0.00070    0.02109   -0.00352
O2    4    0.455108    0.314912    0.407647    11.00000    0.03921    0.03394 =
         0.03300    0.00026    0.01669   -0.00154
P3    5    0.239378    0.426680    0.161245    11.00000    0.03946    0.03873 =
         0.03663    0.00004    0.01518    0.00426
P4    5    0.312870    0.322241    0.262698    11.00000    0.03660    0.03337 =
         0.03426   -0.00328    0.01546   -0.00171
N3    3    0.355717    0.373220    0.163453    11.00000    0.03924    0.03490 =
         0.03373    0.00063    0.01835    0.00425
N4    3    0.216568    0.382706    0.278564    11.00000    0.03567    0.03348 =
         0.04142   -0.00442    0.02034   -0.00084
C19   1    0.400199    0.361277    0.046957    11.00000    0.04983    0.04670 =
         0.03322    0.00447    0.02280    0.00953
C20   1    0.492461    0.305305    0.083469    11.00000    0.07077    0.06082 =
         0.04582    0.00546    0.03592    0.02307
AFIX 137
H20A  2    0.580664    0.312019    0.168751    11.00000   -1.50000
H20B  2    0.518049    0.295348    0.006170    11.00000   -1.50000
H20C  2    0.437796    0.272679    0.098885    11.00000   -1.50000
AFIX   0
C21   1    0.485724    0.414590    0.036466    11.00000    0.06565    0.06615 =
         0.05645    0.00402    0.04056    0.00022
AFIX 137
H21A  2    0.424217    0.449763    0.014115    11.00000   -1.50000
H21B  2    0.518498    0.407907   -0.037488    11.00000   -1.50000
H21C  2    0.569548    0.420442    0.126014    11.00000   -1.50000
AFIX   0
C22   1    0.267212    0.350607   -0.089377    11.00000    0.06166    0.06959 =
         0.03532   -0.00562    0.01710    0.00737
AFIX 137
H22A  2    0.206275    0.385968   -0.113786    11.00000   -1.50000
H22B  2    0.212544    0.317114   -0.077667    11.00000   -1.50000
H22C  2    0.297319    0.341881   -0.164327    11.00000   -1.50000
AFIX   0
C23   1    0.105935    0.386496    0.335253    11.00000    0.03260    0.05142 =
         0.04700   -0.00863    0.02130   -0.00223
C24   1    0.180098    0.380596    0.492450    11.00000    0.05481    0.12910 =
         0.05704   -0.01657    0.03431    0.00155
AFIX 137
H24A  2    0.235015    0.343637    0.517081    11.00000   -1.50000
H24B  2    0.107588    0.380338    0.530641    11.00000   -1.50000
H24C  2    0.245860    0.413982    0.531732    11.00000   -1.50000
AFIX   0
C25   1   -0.002551    0.337006    0.275004    11.00000    0.05028    0.07822 =
         0.07693   -0.01588    0.03606   -0.01669
AFIX 137
H25A  2    0.046925    0.298901    0.302007    11.00000   -1.50000
H25B  2   -0.048436    0.340180    0.172703    11.00000   -1.50000
H25C  2   -0.076315    0.339926    0.311333    11.00000   -1.50000
AFIX   0
C26   1    0.030030    0.445736    0.294049    11.00000    0.08009    0.06353 =
         0.13947    0.00230    0.07789    0.01436
AFIX 137
H26A  2   -0.020027    0.448274    0.191818    11.00000   -1.50000
H26B  2    0.101331    0.477566    0.329221    11.00000   -1.50000
H26C  2   -0.040189    0.449590    0.334524    11.00000   -1.50000
AFIX   0
C27   1    0.545569    0.362790    0.491811    11.00000    0.03461    0.03611 =
         0.03311   -0.00164    0.01643   -0.00184
AFIX  13
H27A  2    0.483895    0.397229    0.490846    11.00000   -1.20000
AFIX   0
C28   1    0.663743    0.382840    0.446448    11.00000    0.04054    0.04560 =
         0.04036    0.00260    0.01982   -0.00394
AFIX  23
H28A  2    0.665541    0.357321    0.370864    11.00000   -1.20000
H28B  2    0.648384    0.424272    0.413500    11.00000   -1.20000
AFIX   0
C29   1    0.804223    0.376542    0.580673    11.00000    0.03360    0.05319 =
         0.04786   -0.00077    0.01887   -0.00248
AFIX  13
H29A  2    0.885419    0.402065    0.583784    11.00000   -1.20000
AFIX   0
C30   1    0.752404    0.389719    0.695936    11.00000    0.03457    0.05277 =
         0.03992   -0.00697    0.01225    0.00083
C31   1    0.634355    0.341861    0.644888    11.00000    0.03972    0.04721 =
         0.03392    0.00177    0.01827    0.00134
C32   1    0.719341    0.286521    0.638450    11.00000    0.05947    0.04232 =
         0.04367    0.00919    0.01424    0.01163
AFIX  23
H32A  2    0.656431    0.258620    0.566174    11.00000   -1.20000
H32B  2    0.761170    0.266088    0.730035    11.00000   -1.20000
AFIX   0
C33   1    0.839138    0.310933    0.600147    11.00000    0.04544    0.06563 =
         0.05407   -0.00128    0.01894    0.01871
AFIX  23
H33A  2    0.935995    0.303975    0.676441    11.00000   -1.20000
H33B  2    0.834634    0.292845    0.512806    11.00000   -1.20000
AFIX   0
C34   1    0.868061    0.379399    0.847124    11.00000    0.04442    0.07794 =
         0.04583   -0.00509    0.00758    0.00364
AFIX 137
H34A  2    0.825443    0.386435    0.913574    11.00000   -1.50000
H34B  2    0.948909    0.406612    0.866902    11.00000   -1.50000
H34C  2    0.902960    0.338623    0.856491    11.00000   -1.50000
AFIX   0
C35   1    0.698260    0.453334    0.692030    11.00000    0.04617    0.05246 =
         0.05458   -0.01499    0.01417   -0.00436
AFIX 137
H35A  2    0.624602    0.462189    0.597959    11.00000   -1.50000
H35B  2    0.779222    0.480830    0.715641    11.00000   -1.50000
H35C  2    0.656454    0.457523    0.760002    11.00000   -1.50000
AFIX   0
C36   1    0.544920    0.333572    0.727323    11.00000    0.05502    0.09215 =
         0.03898   -0.00057    0.02439   -0.01153
AFIX 137
H36A  2    0.608669    0.324603    0.825050    11.00000   -1.50000
H36B  2    0.477126    0.300879    0.687139    11.00000   -1.50000
H36C  2    0.491038    0.369866    0.723174    11.00000   -1.50000

AFIX   0
HKLF 4


REM  dw_k1_0043 in P2(1)
REM wR2 = 0.094041, GooF = S = 1.03538, Restrained GooF = 1.03532 for all data
REM R1 = 0.035571 for 6708 Fo > 4sig(Fo) and 0.045105 for all 8105 data
REM 451 parameters refined using 1 restraints

END

WGHT      0.0557      0.0000

REM Highest difference peak  0.226,  deepest hole -0.157,  1-sigma level  0.037
Q1    1   0.1086  0.6273  0.9008  11.00000  0.05    0.23
Q2    1   0.3845  0.3700  0.1029  11.00000  0.05    0.21
Q3    1   0.2353  0.7004  0.8385  11.00000  0.05    0.19
Q4    1   0.1653  0.3828  0.2962  11.00000  0.05    0.19
Q5    1   0.2602  0.4042  0.2655  11.00000  0.05    0.19
;
_shelx_res_checksum              15238

_shelx_hkl_file                  
;
 -13  -5   6    2.92    2.41
 -13  -4   4    7.60    2.15
 -13  -4   5    7.60    2.55
 -13  -4   6    2.19    2.00
 -13  -4   7    2.82    2.42
 -13  -3   4   10.03    2.25
 -13  -3   5   17.13    2.25
 -13  -3   6    0.82    2.05
 -13  -3   7    5.01    2.05
 -13  -2   4   14.83    2.32
 -13  -2   5    2.88    2.13
 -13  -2   6   12.73    2.19
 -13  -2   7    2.99    2.05
 -13  -1   4    0.51    2.21
 -13  -1   6    9.15    2.64
 -13  -1   7    7.47    2.13
 -13   0   4    0.15    2.26
 -13   0   5   -0.89    2.20
 -13   0   6    7.36    2.19
 -13   1   4   -0.30    2.84
 -13   1   5    8.46    2.31
 -13   1   6    8.81    2.25
 -13   2   4   11.00    2.95
 -13   2   5    1.30    2.31
 -13   2   6   13.42    2.36
 -13   3   5   14.98    2.47
 -12 -11   3   -0.38    1.78
 -12 -11   4   -0.49    1.60
 -12 -10   3    2.22    1.73
 -12 -10   4    2.23    1.94
 -12 -10   5    4.05    1.51
 -12  -9   2    2.49    1.91
 -12  -9   3   10.82    1.82
 -12  -9   4    8.30    1.68
 -12  -9   5    0.96    1.83
 -12  -9   6    3.71    1.50
 -12  -8   2   12.36    1.97
 -12  -8   4    8.14    1.66
 -12  -8   5    6.54    1.56
 -12  -8   6    2.65    1.92
 -12  -8   7    9.03    1.91
 -12  -7   1    5.50    2.08
 -12  -7   4   15.23    1.79
 -12  -7   5    3.14    1.69
 -12  -7   6    4.24    1.61
 -12  -7   7    3.38    1.91
 -12  -7   8    4.14    1.90
 -12  -6   4    2.00    1.66
 -12  -6   5   15.38    1.88
 -12  -6   6    0.78    1.64
 -12  -6   7    1.75    1.61
 -12  -6   8    0.41    1.94
 -12  -5   4   24.40    2.13
 -12  -5   5    7.03    1.75
 -12  -5   6    4.11    1.66
 -12  -5   7    9.59    1.72
 -12  -5  10    0.50    2.00
 -12  -4   3    6.02    1.85
 -12  -4   5   18.19    1.93
 -12  -4   6    2.01    1.66
 -12  -4   7   16.85    1.89
 -12  -4   9    1.55    1.40
 -12  -4  10    9.09    2.11
 -12  -3   1    0.35    2.04
 -12  -3   3    5.44    1.90
 -12  -3   8    2.36    1.40
 -12  -3  10    5.23    2.07
 -12  -2   4    7.45    1.89
 -12  -2   7    2.56    1.96
 -12  -2   9    3.82    2.03
 -12  -1   4   40.54    3.16
 -12  -1   5    2.46    2.22
 -12   0   1    0.97    2.10
 -12   0   2   -0.60    2.06
 -12   0   3   11.29    2.09
 -12   0   4    4.17    1.92
 -12   0   5   10.37    1.93
 -12   0   8    1.00    1.43
 -12   0  10    0.44    2.07
 -12   1   1    0.63    2.11
 -12   1   2    4.74    2.66
 -12   1   4   49.17    3.25
 -12   1  10    6.05    1.54
 -12   2   1    0.93    2.60
 -12   2   2    2.61    2.19
 -12   2   3   17.52    2.24
 -12   2   4    6.48    2.02
 -12   2   6    5.27    1.47
 -12   2   8   25.54    1.90
 -12   2   9    3.64    1.49
 -12   3   1    0.66    2.19
 -12   3   2    5.02    2.23
 -12   3   3    5.66    2.14
 -12   3   4    3.98    2.00
 -12   3  10    5.02    1.56
 -12   4   2    9.91    2.35
 -12   4   3    6.86    2.19
 -12   4   4    8.37    2.11
 -12   5   2   17.31    2.97
 -12   5   3   -0.11    2.18
 -12   5   4   25.52    2.45
 -12   5   5    5.43    2.12
 -12   5   6    4.26    1.51
 -12   5   8    2.05    2.11
 -12   5   9    1.52    2.08
 -12   6   2    1.51    2.36
  12   6  -3   20.84    2.41
  12   6  -3   17.88    2.92
  12   6  -4    2.35    2.20
  12   6  -4    1.53    2.17
 -12   6   5   13.80    2.25
 -12   6   7   -0.25    2.09
 -12   6   8   -0.02    2.09
 -12   6   9    3.19    2.12
 -12   7   2   12.88    2.56
  12   7  -3    9.99    2.38
  12   7  -3    6.96    2.28
  12   7  -4   18.33    2.42
  12   7  -4   19.29    2.82
 -12   7   5    1.27    2.14
 -12   7   6    3.64    2.17
 -12   7   7    1.70    2.12
 -12   7   8    3.81    2.15
  12   8  -3    1.36    2.26
  12   8  -3    2.40    2.40
 -12   8   4    4.97    2.23
 -12   8   5    5.41    2.21
 -12   8   6    0.10    2.17
 -12   8   7   10.28    2.25
 -12   9   2    3.46    2.03
  12   9  -3   11.47    2.37
  12   9  -3   12.75    3.10
 -12   9   4    8.72    2.80
 -12   9   5    1.61    2.24
 -12   9   6    2.93    2.23
 -12   9   7    7.95    2.27
  12  10  -3   -0.07    2.32
  12  10  -3    0.02    2.44
 -12  10   4    3.03    2.82
 -12  10   5    5.16    2.29
 -12  10   6    2.22    2.27
 -12  11   3    0.17    2.87
  12  11  -4    0.87    2.35
  12  11  -4    2.94    2.55
 -12  11   5    6.45    2.36
 -12  11   6    2.38    2.40
 -12  12   4    1.04    2.75
  12  12  -5    4.21    2.18
  12  12  -5    2.04    2.39
 -11 -14   2   -0.48    1.85
 -11 -13   1    5.00    1.71
 -11 -13   2    0.33    1.53
 -11 -13   3   21.55    1.74
 -11 -12   1    5.10    1.71
 -11 -12   2   16.75    2.07
 -11 -12   3   -0.54    1.38
 -11 -12   4   29.59    1.83
 -11 -11   1    7.97    1.76
 -11 -11   2    6.00    1.61
 -11 -11   3    4.23    1.70
 -11 -11   4    3.82    1.28
 -11 -11   5    2.85    1.46
 -11 -10   1    6.36    1.72
 -11 -10   3    3.92    1.43
 -11 -10   4    7.56    1.63
 -11 -10   5   10.64    1.59
 -11 -10   6    5.76    1.42
 -11  -9   1    9.95    1.74
 -11  -9   2    6.13    1.58
 -11  -9   3    9.54    1.51
 -11  -9   4    1.52    1.32
 -11  -9   5   26.88    1.62
 -11  -9   6    6.63    1.47
 -11  -9   7    9.14    1.46
 -11  -8   1    2.53    1.68
 -11  -8   2    9.94    1.63
 -11  -8   3    3.63    1.46
 -11  -8   4    9.14    1.41
 -11  -8   5    4.21    1.56
 -11  -8   6   11.39    1.28
 -11  -8   7   12.61    1.32
 -11  -8   8    1.32    1.44
 -11  -7   1    0.89    1.69
 -11  -7   2   20.90    1.85
 -11  -7   3    2.73    1.48
 -11  -7   4    2.18    1.38
 -11  -7   5    6.70    1.32
 -11  -7   6   16.13    1.64
 -11  -7   7    1.88    1.47
 -11  -7  11    0.25    2.13
 -11  -6   3    7.60    1.54
 -11  -6   4    2.70    1.41
 -11  -6   5    7.30    1.36
 -11  -6   6    2.05    1.26
 -11  -6   7   10.56    1.32
 -11  -6   9    3.54    1.69
 -11  -6  10    4.30    1.72
 -11  -6  11    0.37    1.77
 -11  -5   1   10.44    1.33
 -11  -5   4   14.71    1.55
 -11  -5   6    6.88    1.35
 -11  -5   8    3.55    1.66
 -11  -5   9    4.57    1.70
 -11  -5  10    4.72    1.76
 -11  -5  11    8.82    1.85
 -11  -4   4   46.78    2.55
 -11  -4   6    4.19    1.36
 -11  -4   8    0.71    1.65
 -11  -4   9   14.44    1.39
 -11  -4  10    9.96    1.85
 -11  -4  11    8.92    1.89
 -11  -3   6    2.79    1.69
 -11  -3   9   12.28    1.37
 -11  -3  10   -0.04    1.76
 -11  -3  11   17.06    2.03
 -11  -2   2    0.68    1.20
 -11  -2   3    9.46    1.66
 -11  -2   7   12.48    1.78
 -11  -2   8    0.57    1.18
 -11  -2  10   20.87    2.04
 -11  -2  11    9.72    1.93
 -11  -1   1    0.54    1.25
 -11  -1   3   19.51    1.80
 -11  -1   7    3.22    1.70
 -11  -1  10   15.28    1.96
 -11  -1  11    0.48    1.86
 -11   0   5    2.10    1.75
 -11   0   6   11.40    1.81
 -11   0   8    1.77    1.69
 -11   0   9   18.97    2.01
 -11   0  11    0.94    1.86
 -11   1   1    0.52    1.43
  11   1  -2    1.10    1.23
  11   1  -2    0.61    1.23
 -11   1  11   -0.95    1.88
 -11   2   1    3.75    1.52
 -11   2   2    1.14    1.33
  11   2  -3    7.00    1.76
  11   2  -3    7.07    1.26
 -11   2   4    6.44    1.14
 -11   2   7   16.61    1.89
 -11   2  10   19.22    2.04
 -11   2  11    9.16    1.96
 -11   3   1   16.32    1.77
 -11   3   2    0.66    1.47
  11   3  -3   44.81    2.88
  11   3  -3   41.04    2.23
  11   3  -3   44.92    2.22
 -11   3   4    1.79    1.20
 -11   3   5   41.13    2.08
 -11   3   7   18.77    1.49
 -11   3  10    0.96    1.84
 -11   3  11   12.93    2.06
  11   4  -1    2.27    2.05
  11   4  -1    2.90    1.71
  11   4  -2   26.18    1.85
  11   4  -2   26.11    2.13
  11   4  -3    0.46    1.42
  11   4  -3    0.54    2.18
 -11   4   4   39.75    2.01
 -11   4   5    9.21    1.28
 -11   4   6    3.19    1.20
 -11   4  10    7.63    1.91
 -11   4  11    8.69    2.04
  11   5  -1    9.89    2.13
  11   5  -1   11.93    1.61
  11   5  -2    3.78    1.90
  11   5  -2    4.21    1.68
  11   5  -3   18.13    1.66
  11   5  -3   17.45    1.97
 -11   5   4   11.54    1.25
  11   5  -5    9.88    1.16
  11   5  -5    8.68    1.86
 -11   5   6    5.75    1.32
 -11   5  10    4.45    1.91
 -11   5  11    8.19    2.07
  11   6  -1    0.77    2.06
  11   6  -1    1.00    1.59
  11   6  -2    3.68    1.95
  11   6  -2    3.53    1.77
  11   6  -3    6.36    1.67
  11   6  -3    7.76    2.33
  11   6  -3    5.57    1.89
 -11   6   4    3.43    1.25
 -11   6   5    7.73    1.23
 -11   6   6    1.16    1.16
 -11   6  10    4.66    1.97
 -11   6  11    2.29    2.04
  11   7  -1    1.98    1.66
  11   7  -1   -0.69    2.10
  11   7  -2   20.85    2.17
  11   7  -2   18.83    2.24
  11   7  -2   17.91    2.07
  11   7  -3    2.40    1.89
  11   7  -3    2.44    1.74
  11   7  -3    1.99    1.90
  11   7  -4    0.49    1.86
  11   7  -4    0.46    1.34
 -11   7   5    6.53    1.59
 -11   7   6   13.50    1.62
 -11   7   7    1.34    1.52
 -11   7   9    2.12    1.92
 -11   7  10   10.10    2.06
  11   8  -1    2.47    2.15
  11   8  -1    1.08    2.20
  11   8  -2    9.89    2.49
  11   8  -2    7.66    2.12
  11   8  -2    9.20    1.68
  11   8  -3    1.57    1.91
  11   8  -3    2.04    1.50
  11   8  -4    5.07    1.77
  11   8  -4    8.30    1.95
  11   8  -5    1.80    1.91
  11   8  -5    3.35    1.39
  11   8  -6    9.54    1.43
  11   8  -6   10.02    1.95
 -11   8   7    9.28    1.72
  11   8  -8    1.06    1.35
  11   8  -8    1.11    1.89
 -11   8   9   23.23    2.27
 -11   8  10   -0.59    2.02
  11   9  -1    9.65    2.34
  11   9  -1    8.46    1.91
  11   9  -2    5.45    2.12
  11   9  -2    5.72    2.02
  11   9  -2    4.76    2.10
  11   9  -3    8.51    2.00
  11   9  -3    7.23    2.03
  11   9  -4    0.68    1.93
  11   9  -4    1.03    1.54
  11   9  -5   25.01    1.79
  11   9  -5   28.25    2.20
  11   9  -6    3.35    1.49
  11   9  -6    6.99    1.97
  11   9  -7    8.78    1.52
  11   9  -7   10.97    2.00
  11   9  -8   14.59    2.07
  11   9  -8   10.52    1.59
 -11   9   9    2.32    2.01
  11  10  -1    3.88    1.97
  11  10  -1    4.07    2.87
  11  10  -2    2.46    2.49
  11  10  -2    2.56    1.80
  11  10  -2    2.29    2.20
  11  10  -3    2.94    1.74
  11  10  -3    3.81    2.00
  11  10  -4    6.93    2.02
  11  10  -4    4.52    1.66
  11  10  -5    8.74    2.04
  11  10  -5    9.37    1.69
  11  10  -6    5.36    2.03
  11  10  -6    3.36    1.94
  11  10  -7    1.83    1.51
  11  10  -7    3.90    2.00
  11  10  -8    8.12    2.07
  11  10  -8    5.80    1.65
 -11  10   9    1.50    2.05
  11  11  -1    5.30    2.42
  11  11  -1    4.95    2.12
  11  11  -2    4.12    2.31
  11  11  -2    4.06    1.90
  11  11  -2    5.67    2.56
  11  11  -3    3.40    2.03
  11  11  -3    2.62    1.87
  11  11  -4    4.10    2.03
  11  11  -4    1.34    1.77
  11  11  -5    3.74    2.05
  11  11  -5    3.64    1.72
  11  11  -6    8.51    2.09
  11  11  -6    5.04    1.70
  11  11  -7    2.73    1.70
  11  11  -7    2.25    2.06
  11  11  -8    5.35    2.12
  11  11  -8    2.63    1.76
 -11  11   9    9.10    1.90
  11  12  -1    8.45    2.73
  11  12  -1    4.70    2.52
  11  12  -2   13.16    2.48
  11  12  -2   15.90    2.24
  11  12  -2   11.73    2.16
  11  12  -3    0.52    2.06
  11  12  -3    0.82    1.96
  11  12  -4   28.79    2.32
  11  12  -4   30.74    2.47
  11  12  -5    9.39    2.15
  11  12  -5    7.14    1.86
  11  12  -6    4.92    2.12
  11  12  -6    3.18    1.78
  11  12  -7    1.86    2.20
  11  12  -7    2.15    2.15
  11  12  -8    2.30    2.17
  11  12  -8    1.48    1.86
 -11  12   9    3.23    1.98
 -11  13   1    5.23    2.28
  11  13  -2    0.14    2.42
  11  13  -2    0.22    2.13
  11  13  -3   15.90    2.23
  11  13  -3   19.27    2.77
  11  13  -4    2.31    2.44
  11  13  -4    2.45    2.60
  11  13  -5   18.00    2.30
  11  13  -5   13.47    2.08
  11  13  -6   -0.31    2.17
  11  13  -6    0.26    1.89
  11  13  -7    1.56    2.22
  11  13  -7    0.92    1.91
 -11  13   8    1.16    1.98
  11  14  -2   -2.57    2.56
  11  14  -2    0.62    2.23
 -11  14   3   20.32    2.41
 -11  14   4    0.51    2.21
  11  14  -5    9.66    2.13
  11  14  -5   11.34    2.31
  11  14  -6   -0.65    2.29
  11  14  -6    0.73    2.03
 -11  14   7   -0.82    2.40
 -11  15   2    3.10    2.85
 -11  15   3    8.75    2.35
 -11  15   4    7.87    2.39
 -11  15   5    1.24    2.38
 -11  15   6    9.58    2.50
 -11  16   4   26.45    3.23
 -11  16   5    0.01    2.45
 -10 -16   1    0.63    1.59
 -10 -15   1    8.88    1.80
 -10 -15   2   27.03    1.99
 -10 -14   1   28.36    1.94
 -10 -14   2   10.45    1.64
 -10 -14   3   95.42    5.30
 -10 -13   1   16.25    1.61
 -10 -13   2   12.92    1.67
 -10 -13   3   22.72    1.63
 -10 -13   4    0.72    1.22
 -10 -12   1    1.39    1.70
 -10 -12   2    7.66    1.58
 -10 -12   3    1.82    1.37
 -10 -12   4    0.73    1.24
 -10 -12   5    1.41    1.13
 -10 -11   1    4.00    1.39
 -10 -11   2   11.64    1.37
 -10 -11   3   11.36    1.48
 -10 -11   4    0.20    1.28
 -10 -11   5   11.43    1.25
 -10 -11   6    6.82    1.11
 -10 -10   1    3.17    1.40
 -10 -10   2    1.59    1.56
 -10 -10   3    1.09    1.41
 -10 -10   4    1.56    1.30
 -10 -10   5   33.24    1.74
 -10 -10   6   13.49    1.24
 -10 -10   7   12.28    1.17
 -10  -9   1    3.24    1.42
 -10  -9   2    4.24    1.31
 -10  -9   3   -0.76    1.44
 -10  -9   4    1.07    1.33
 -10  -9   5   52.55    2.41
 -10  -9   6   29.86    1.71
 -10  -9   7   36.06    2.13
 -10  -8   2    3.32    1.60
 -10  -8   3   20.83    1.45
 -10  -8   4   30.01    1.63
 -10  -8   5    0.63    1.26
 -10  -8   6    4.51    1.24
 -10  -8   7   37.90    2.24
 -10  -8  11    0.11    1.47
 -10  -7   2   22.64    1.57
 -10  -7   3    1.17    1.22
 -10  -7   4   21.49    1.60
 -10  -7   5    6.78    1.35
 -10  -7   6   13.57    1.37
 -10  -7   9    7.57    1.76
 -10  -7  10    2.19    1.45
 -10  -7  11    5.10    1.53
 -10  -6   2   13.69    1.45
 -10  -6   3   17.07    1.42
 -10  -6   4    1.92    1.16
 -10  -6   5    0.16    1.11
 -10  -6   6    8.08    1.13
 -10  -6   8    7.58    1.44
 -10  -6   9    2.53    1.40
 -10  -6  10    4.11    1.76
 -10  -6  11    0.20    1.83
 -10  -6  12    1.16    1.57
  10  -5  -2   41.15    1.96
 -10  -5   2   27.24    1.85
 -10  -5   4    5.65    1.22
 -10  -5   5    4.61    1.17
 -10  -5   7    4.40    1.42
 -10  -5   8    3.11    1.70
 -10  -5   9    4.56    1.44
 -10  -5  10    4.18    1.46
 -10  -5  11    6.18    1.56
 -10  -5  12    6.18    2.00
 -10  -4   1   11.12    0.98
  10  -4  -2    4.57    0.81
 -10  -4   2    3.29    1.19
 -10  -4   6   34.75    1.89
 -10  -4   7    4.53    1.73
 -10  -4   8    3.49    1.41
 -10  -4   9   11.42    1.52
 -10  -4  10    2.23    1.47
 -10  -4  11   22.49    1.87
 -10  -4  12    9.69    1.72
 -10  -3   1   34.81    1.81
 -10  -3   2   22.58    1.23
 -10  -3   3   22.03    1.03
 -10  -3   4   46.37    1.81
 -10  -3   5   32.91    1.88
 -10  -3   6   45.33    2.34
 -10  -3   7   10.33    1.48
 -10  -3   8   10.53    1.49
 -10  -3   9   12.87    1.54
 -10  -3  10   14.72    1.60
 -10  -3  11    9.71    1.65
 -10  -3  12   20.28    1.95
  10  -2  -1   34.85    1.75
  10  -2  -1   34.73    1.76
 -10  -2   2   10.49    0.96
 -10  -2   3   64.19    2.70
 -10  -2   4    1.85    1.22
  10  -2  -5   56.23    2.33
  10  -2  -5   61.84    2.91
 -10  -2   6   41.15    2.20
 -10  -2   7    5.24    1.44
 -10  -2   8   30.33    1.80
 -10  -2   9    5.37    1.48
 -10  -2  10   30.57    1.95
 -10  -2  11    1.75    1.56
 -10  -2  12    2.37    1.69
 -10  -1   1    4.16    1.13
 -10  -1   2   13.82    1.06
 -10  -1   3   94.94    4.36
  10  -1  -4   25.18    1.18
  10  -1  -4   28.03    1.81
  10  -1  -5   17.58    1.62
  10  -1  -5   15.60    1.38
  10  -1  -6   41.54    1.93
  10  -1  -6   52.78    2.38
 -10  -1   7    8.47    1.49
 -10  -1   8   21.56    1.67
 -10  -1   9   12.04    1.55
 -10  -1  11    1.42    1.95
 -10  -1  12    2.17    1.69
 -10   0   1    0.79    1.15
 -10   0   2    3.24    1.01
 -10   0   3   16.47    1.07
  10   0  -4   86.67    4.61
  10   0  -4   78.23    3.67
 -10   0   5    0.96    0.86
  10   0  -6   22.52    1.66
  10   0  -6   17.44    1.01
  10   0  -7   19.87    1.28
  10   0  -7   18.87    1.06
 -10   0   8    3.53    1.46
 -10   0   9   15.61    1.60
 -10   0  11    0.29    1.98
 -10   0  12   -0.53    1.73
 -10   1   1    3.26    1.22
 -10   1   2   15.51    1.25
  10   1  -3   97.17    5.19
  10   1  -3   98.77    4.66
  10   1  -3  121.03    6.20
 -10   1   4   25.47    1.34
 -10   1   5   16.40    1.08
  10   1  -6   43.44    2.17
  10   1  -6   45.41    2.01
 -10   1   7    8.85    0.92
 -10   1  10   12.05    1.64
 -10   1  11    0.62    1.66
 -10   1  12    2.26    1.77
 -10   2   1   34.69    1.92
 -10   2   2   10.92    1.30
  10   2  -3   62.87    3.28
  10   2  -3   68.40    2.49
  10   2  -4    0.91    0.96
  10   2  -4    1.74    1.09
  10   2  -5   60.03    3.56
  10   2  -5   53.22    2.70
 -10   2   6   32.95    1.77
  10   2  -7    3.46    0.87
  10   2  -7    2.62    1.46
  10   2  -8   24.94    1.34
  10   2  -8   22.61    1.37
 -10   2  10   29.64    1.95
 -10   2  11    1.61    1.70
 -10   2  12    2.09    1.83
 -10   3   1   33.48    1.97
 -10   3   2   22.09    1.52
 -10   3   3   21.31    1.38
 -10   3   4   45.98    2.27
 -10   3   5   25.51    1.33
  10   3  -6   34.66    1.83
  10   3  -6   39.87    2.35
 -10   3   7   10.62    1.06
 -10   3   8    7.05    1.09
 -10   3   9   10.91    1.63
 -10   3  10   13.38    2.06
 -10   3  11   10.65    1.81
 -10   3  12   21.52    2.14
 -10   4   1   12.12    1.33
 -10   4   2    4.12    1.39
 -10   4   3    2.04    1.03
 -10   4   4   29.90    1.58
 -10   4   5   39.86    1.99
  10   4  -6   28.41    1.56
  10   4  -6   30.43    1.52
 -10   4   7    3.58    1.08
 -10   4   8    1.79    1.18
 -10   4   9   10.44    1.14
 -10   4  10    1.64    1.65
 -10   4  11   23.90    2.11
 -10   4  12    7.38    1.94
 -10   5   1   21.00    1.80
  10   5  -2   35.44    2.07
  10   5  -2   35.01    2.16
 -10   5   3   39.33    2.12
 -10   5   4    3.40    1.28
 -10   5   5    4.68    1.25
 -10   5   6    5.63    1.19
 -10   5   7    3.38    1.19
 -10   5   8   -0.21    1.26
 -10   5  10    5.34    2.09
 -10   5  11    6.10    2.24
 -10   5  12    4.91    1.99
 -10   6   1    2.05    1.70
  10   6  -2    9.56    1.71
  10   6  -2    9.73    1.60
  10   6  -3   13.38    1.56
  10   6  -3   15.59    1.31
 -10   6   4   -1.12    1.36
 -10   6   5    0.55    1.32
  10   6  -6    7.05    1.07
  10   6  -6    7.81    1.16
 -10   6   7   10.14    1.36
  10   6  -8    6.23    1.18
  10   6  -8    5.59    1.18
 -10   6   9    2.70    1.50
  10   6 -10    1.29    1.67
  10   6 -10    3.20    1.74
 -10   6  11    1.03    1.84
 -10   6  12    0.76    1.98
  10   7  -1    4.17    1.71
  10   7  -1    5.84    1.48
  10   7  -2   23.82    1.87
  10   7  -2   19.56    1.82
 -10   7   3    1.59    1.27
 -10   7   4   17.35    1.61
 -10   7   5    8.49    1.47
 -10   7   6   13.91    1.24
  10   7  -7   23.01    1.77
  10   7  -7   24.80    1.48
 -10   7   8    5.60    1.29
 -10   7   9    7.75    1.71
  10   7 -10    0.31    1.44
  10   7 -10    0.56    1.77
 -10   7  11    2.60    1.91
  10   8  -1   22.29    1.75
  10   8  -1   22.96    1.92
  10   8  -2    1.70    1.40
  10   8  -2    2.27    1.68
 -10   8   3   19.28    1.54
 -10   8   4   25.69    1.59
 -10   8   5   -0.31    1.24
 -10   8   6    2.61    1.25
 -10   8   7   36.96    1.85
 -10   8   8    7.20    1.68
 -10   8   9    6.09    1.76
  10   8 -10    4.85    1.57
  10   8 -10    4.83    1.84
 -10   8  11    0.87    1.95
  10   9  -1    3.90    1.87
  10   9  -1    2.38    1.73
  10   9  -1    2.91    1.97
  10   9  -2    2.32    1.71
  10   9  -2    3.84    1.77
  10   9  -2    4.15    1.86
  10   9  -3   -0.24    1.43
  10   9  -3    0.72    1.69
  10   9  -4    0.62    1.66
  10   9  -4   -0.72    1.36
 -10   9   5   45.02    2.25
 -10   9   6   24.42    1.59
 -10   9   7   32.46    1.94
  10   9  -8   16.56    1.59
  10   9  -8   19.48    1.93
 -10   9   9   14.90    1.95
  10   9 -10    3.87    1.69
  10   9 -10    5.59    1.90
 -10   9  11    4.78    2.02
  10  10  -1    2.74    1.77
  10  10  -1    4.77    1.93
  10  10  -1    4.09    1.69
  10  10  -2    1.81    1.61
  10  10  -2    1.18    1.72
  10  10  -3    0.59    2.10
  10  10  -3    1.44    1.52
  10  10  -4    0.33    1.45
  10  10  -4    0.83    1.70
 -10  10   5   26.53    1.98
  10  10  -6   13.09    1.84
  10  10  -6   11.81    1.52
 -10  10   7   11.56    1.85
  10  10  -8   11.07    1.58
  10  10  -8   11.71    1.88
  10  10  -9    0.33    1.83
  10  10  -9   -1.06    1.62
  10  10 -10    6.11    1.96
  10  10 -10    3.77    1.80
 -10  10  11    1.46    2.04
  10  11  -1    3.08    1.78
  10  11  -1    3.07    1.80
  10  11  -1    2.33    2.02
  10  11  -2   12.29    1.77
  10  11  -2   13.47    1.84
  10  11  -3    9.53    1.67
  10  11  -3   11.10    2.20
  10  11  -4    1.38    1.76
  10  11  -4    0.39    1.54
 -10  11   5   10.13    1.55
  10  11  -6    6.26    1.82
  10  11  -6    6.15    1.87
  10  11  -7    4.97    1.56
  10  11  -7    4.94    1.84
  10  11  -8    0.69    1.85
  10  11  -8    0.91    1.94
  10  11  -9    0.69    1.73
  10  11  -9    1.35    1.89
  10  11 -10    0.24    1.93
  10  11 -10    0.00    1.98
  10  12  -1    0.87    1.81
  10  12  -1    0.89    2.06
  10  12  -1   -0.46    1.84
  10  12  -2    4.65    1.80
  10  12  -2    6.04    1.82
  10  12  -3    1.04    1.70
  10  12  -3   -0.09    2.18
  10  12  -4    0.42    1.63
  10  12  -4    1.25    2.20
  10  12  -5    1.41    1.82
  10  12  -5    0.57    1.56
  10  12  -6    3.39    1.61
  10  12  -6    2.79    1.85
  10  12  -7    3.09    1.64
  10  12  -7    3.65    1.88
  10  12  -8    1.65    1.90
  10  12  -8    1.94    1.72
  10  12  -9    1.33    1.96
  10  12  -9    1.00    1.85
  10  12 -10    3.01    2.09
  10  12 -10    2.25    2.10
  10  13  -1   12.38    2.29
  10  13  -1   12.16    2.07
  10  13  -1   13.52    1.99
  10  13  -2   13.47    1.95
  10  13  -2    9.97    1.98
  10  13  -3   18.47    1.98
  10  13  -3   16.81    1.95
  10  13  -4    2.15    1.85
  10  13  -4    1.98    1.75
  10  13  -5    2.67    1.87
  10  13  -5    1.63    1.68
  10  13  -6    4.42    1.71
  10  13  -6    3.12    1.92
  10  13  -7    0.52    1.71
  10  13  -7    1.56    1.94
  10  13  -8    6.09    1.89
  10  13  -8    7.03    2.02
  10  13  -9    4.70    2.06
  10  13  -9    2.74    2.06
  10  14  -1   23.87    2.55
  10  14  -1   24.74    2.59
  10  14  -2    5.32    2.01
  10  14  -2    6.96    2.33
  10  14  -3   81.72    4.78
  10  14  -3   93.13    6.56
  10  14  -4   11.40    1.99
  10  14  -4   10.09    1.94
  10  14  -5    6.44    1.95
  10  14  -5    3.27    1.79
  10  14  -6    3.48    1.97
  10  14  -6    4.57    1.83
  10  14  -7    7.31    2.07
  10  14  -7    6.95    1.89
  10  14  -8    5.43    2.02
  10  14  -8    7.85    2.12
 -10  14   9    3.51    2.15
  10  15  -1    7.28    2.89
  10  15  -1    6.26    2.03
 -10  15   2   19.39    2.14
  10  15  -3   43.93    3.07
  10  15  -3   35.38    2.66
  10  15  -4    8.18    2.00
  10  15  -4    7.29    2.00
  10  15  -5   13.24    2.12
  10  15  -5   10.57    1.99
  10  15  -6    8.02    2.09
  10  15  -6    7.70    2.00
  10  15  -7   -0.13    2.02
  10  15  -7   -1.01    2.11
 -10  15   8   17.48    2.35
  10  16  -1    1.73    2.39
  10  16  -1    0.69    2.04
 -10  16   2    8.98    2.10
 -10  16   3    2.69    2.50
 -10  16   4   28.24    2.42
 -10  16   5   -1.12    2.04
 -10  16   6    0.80    2.11
 -10  16   7    3.01    2.24
  10  17  -1    7.72    2.58
  10  17  -1    8.18    2.48
 -10  17   2    5.26    2.57
 -10  17   3   -1.12    2.09
 -10  17   4    3.98    2.13
 -10  17   5   10.89    2.23
 -10  17   6    2.34    2.74
 -10  17   7    0.02    2.37
 -10  18   2    4.46    2.20
 -10  18   3    1.65    2.21
 -10  18   4    0.02    2.21
 -10  18   5   14.04    2.42
 -10  18   6    8.07    2.43
 -10  19   3   17.89    2.47
 -10  19   4    2.18    2.37
 -10  19   5    4.80    2.46
  -9 -17   1    2.70    1.30
  -9 -16   1   20.08    1.43
  -9 -16   2   37.70    1.81
  -9 -15   1   25.45    1.48
  -9 -15   2   37.57    1.67
  -9 -15   3   18.89    1.26
  -9 -14   1    5.39    1.14
  -9 -14   2   15.89    1.37
  -9 -14   3   31.47    1.59
  -9 -14   4    9.66    1.02
  -9 -13   1   42.63    2.09
  -9 -13   2   86.67    3.45
  -9 -13   3   20.58    1.31
  -9 -13   4    8.53    1.03
  -9 -13   5    3.75    0.87
  -9 -12   1   26.23    1.69
  -9 -12   2   48.69    2.06
  -9 -12   3   15.19    1.25
  -9 -12   4    5.99    1.04
  -9 -12   5    3.20    1.04
  -9 -12   6    0.69    0.81
  -9 -11   1    0.15    1.11
  -9 -11   2   31.48    1.51
  -9 -11   3    6.01    1.16
  -9 -11   4    0.96    1.03
  -9 -11   5    4.60    0.96
  -9 -11   6   11.19    1.08
  -9 -11   7   16.53    1.01
  -9 -10   1    6.54    1.18
  -9 -10   2    3.96    1.29
  -9 -10   3   21.12    1.23
  -9 -10   4    7.83    1.12
  -9 -10   5   11.40    1.07
  -9 -10   6   12.36    1.03
  -9 -10   7   14.58    1.04
  -9  -9   1   12.29    1.28
  -9  -9   2   12.61    1.39
  -9  -9   3    3.30    0.99
  -9  -9   4   23.04    1.37
  -9  -9   5   20.90    1.25
  -9  -9   6   38.21    1.80
  -9  -8   1   21.43    1.43
   9  -8  -2    3.36    1.08
  -9  -8   2    2.26    1.28
  -9  -8   3    7.27    1.26
  -9  -8   4    8.54    1.16
  -9  -8   5    4.61    0.89
  -9  -8   6   35.72    1.70
  -9  -8   9   17.53    1.39
  -9  -8  10    4.45    1.48
  -9  -8  11    5.48    1.55
  -9  -7   1    2.52    1.19
  -9  -7   2    0.07    1.19
   9  -7  -2   -0.52    1.33
  -9  -7   3    1.55    1.22
  -9  -7   4   14.43    1.26
  -9  -7   5    4.50    0.91
  -9  -7   8   16.64    1.35
  -9  -7   9   19.79    1.43
  -9  -7  10    3.10    1.49
  -9  -7  11   12.49    1.41
  -9  -6   1    3.12    1.26
   9  -6  -1    4.99    1.22
  -9  -6   2    7.10    1.18
   9  -6  -2   10.46    1.17
  -9  -6   3   16.90    1.21
  -9  -6   4   31.03    1.77
  -9  -6   5   30.45    1.50
  -9  -6   7    0.60    1.17
   9  -6  -8   14.79    1.26
   9  -6  -8   -1.37    1.07
  -9  -6   9    5.26    1.21
  -9  -6  10   14.01    1.36
  -9  -6  11    8.11    1.35
  -9  -6  12    1.18    1.64
   9  -5  -1   10.85    1.29
  -9  -5   1    7.09    1.24
   9  -5  -1   10.40    0.91
   9  -5  -2   14.62    1.27
  -9  -5   2   10.91    1.17
   9  -5  -2   16.38    0.84
  -9  -5   3    3.78    1.06
  -9  -5   4   30.70    1.61
  -9  -5   6   12.51    1.31
  -9  -5   7    2.83    1.18
  -9  -5   8   10.19    1.52
  -9  -5   9   44.88    2.40
  -9  -5  10    5.19    1.28
  -9  -5  11    6.39    1.34
  -9  -5  12    4.85    1.71
   9  -4  -1  106.90    5.04
  -9  -4   1   95.07    4.93
   9  -4  -1  107.47    4.23
   9  -4  -2   36.97    1.42
  -9  -4   2   28.09    1.76
   9  -4  -2   40.26    1.95
   9  -4  -3   12.68    0.66
   9  -4  -3   12.17    1.18
   9  -4  -4   82.94    4.37
   9  -4  -4   80.87    2.83
  -9  -4   5    4.75    1.22
  -9  -4   6   55.87    2.48
  -9  -4   7   48.67    2.26
  -9  -4   8   10.95    1.29
  -9  -4   9   27.47    1.57
  -9  -4  10    2.44    1.54
  -9  -4  11    2.80    1.62
  -9  -4  12    0.53    1.41
   9  -3  -1   94.92    3.88
   9  -3  -1   94.80    5.14
   9  -3  -2  223.67   11.43
  -9  -3   2  188.88    9.24
   9  -3  -2  216.96    8.66
   9  -3  -3    7.82    1.13
   9  -3  -3    7.21    0.62
   9  -3  -4   72.00    3.59
   9  -3  -4   70.04    2.77
   9  -3  -5   37.95    1.92
   9  -3  -5   29.92    1.16
   9  -3  -6   36.60    1.36
   9  -3  -6   42.54    2.03
   9  -3  -6   37.32    1.32
   9  -3  -7   15.78    0.72
   9  -3  -7   17.61    1.36
   9  -3  -7   15.40    0.67
   9  -3  -8   58.48    2.70
   9  -3  -8   68.08    3.37
  -9  -3   9   12.03    1.33
  -9  -3  10   21.39    1.52
  -9  -3  11   20.50    1.65
  -9  -3  12    1.72    1.72
  -9  -2   1   12.01    1.10
   9  -2  -1   13.21    1.03
   9  -2  -2    1.05    0.73
   9  -2  -2    1.89    1.19
  -9  -2   2    1.37    0.87
  -9  -2   3   47.09    2.07
   9  -2  -4   10.05    0.65
   9  -2  -4   11.79    1.56
   9  -2  -5  172.32    9.40
   9  -2  -5  164.03    6.85
   9  -2  -6   27.60    1.55
   9  -2  -6   26.47    1.15
   9  -2  -7   10.48    1.28
   9  -2  -7    7.20    0.59
  -9  -2   8  110.12    4.94
  -9  -2   9    0.90    1.24
  -9  -2  10   41.74    2.37
  -9  -2  11    4.87    1.40
  -9  -2  12    5.06    1.47
  -9  -1   1    1.61    0.89
   9  -1  -1    2.66    0.97
   9  -1  -1    2.33    0.93
   9  -1  -2    4.34    0.81
  -9  -1   2    5.36    0.84
   9  -1  -3   61.28    2.77
   9  -1  -3   64.03    2.77
   9  -1  -4    6.24    0.70
   9  -1  -4    4.32    1.23
   9  -1  -5   47.12    2.41
   9  -1  -5   43.28    2.01
   9  -1  -6    3.79    1.22
   9  -1  -6    3.20    0.56
   9  -1  -7   60.02    3.25
   9  -1  -7   52.29    2.60
   9  -1  -7   50.19    2.44
   9  -1  -8   27.78    1.51
   9  -1  -8   19.16    1.20
   9  -1  -9    7.33    0.88
   9  -1  -9    8.93    1.31
  -9  -1  10    2.24    1.32
  -9  -1  11   -0.73    1.39
  -9  -1  12   -1.09    1.48
  -9   0   1   19.61    1.26
   9   0  -1   21.55    1.26
   9   0  -2    8.26    0.96
  -9   0   2    8.98    0.84
   9   0  -2   10.15    0.97
   9   0  -3   36.50    1.83
   9   0  -3   38.34    1.60
   9   0  -4    1.33    1.21
   9   0  -4    1.91    0.77
   9   0  -5    2.06    1.21
   9   0  -5    0.96    0.57
   9   0  -6   24.52    1.52
   9   0  -6   24.51    1.19
   9   0  -7  229.72   11.89
   9   0  -7  220.59   12.80
   9   0  -8    1.22    1.22
   9   0  -8    1.06    0.76
   9   0  -8    0.78    0.83
   9   0  -9   19.17    1.18
   9   0  -9   26.12    1.53
  -9   0  10   11.84    1.43
  -9   0  11    0.66    1.75
  -9   0  12    7.23    1.60
  -9   0  13    5.48    1.70
  -9   1   1    2.38    0.80
   9   1  -1    1.66    1.09
   9   1  -1    2.36    0.96
  -9   1   2    5.57    1.00
  -9   1   3   62.28    2.97
   9   1  -4    4.68    0.90
   9   1  -4    4.61    0.75
   9   1  -5   43.32    2.29
   9   1  -5   42.37    2.14
   9   1  -6    3.63    0.73
   9   1  -6    2.88    1.23
  -9   1   7   48.83    2.29
  -9   1   8   29.21    1.74
   9   1  -9    7.47    1.06
   9   1  -9    9.46    1.36
  -9   1  11   -0.75    1.46
  -9   1  12    0.21    1.58
  -9   2   1   10.77    1.02
   9   2  -1   13.22    1.07
   9   2  -2    1.00    1.04
  -9   2   2   -0.36    0.74
   9   2  -3   45.87    2.25
   9   2  -3   49.26    2.35
   9   2  -4    8.10    0.88
   9   2  -4    8.68    0.97
   9   2  -5  158.64    8.84
   9   2  -5  168.85    8.87
  -9   2   6   24.77    1.29
   9   2  -7    7.12    0.76
   9   2  -7    7.75    0.95
   9   2  -8  106.76    5.26
   9   2  -8   87.52    4.37
  -9   2  10   37.65    2.18
  -9   2  11    2.75    1.52
  -9   2  12    7.66    1.68
  -9   3   1   77.67    3.00
   9   3  -1   90.09    4.55
   9   3  -2  213.81   11.16
  -9   3   2  189.48    9.34
   9   3  -3    7.62    1.37
   9   3  -3    7.93    1.04
   9   3  -4   75.30    3.57
   9   3  -4   66.43    3.54
   9   3  -5   30.19    1.83
   9   3  -5   24.99    1.51
   9   3  -6   35.81    1.67
   9   3  -6   33.35    1.74
  -9   3   7   14.98    1.12
  -9   3   8   58.65    2.75
  -9   3   9   11.96    1.10
  -9   3  11   19.80    1.80
  -9   3  12    2.76    1.68
  -9   4   1  105.49    4.87
   9   4  -2   40.73    2.35
   9   4  -2   34.87    1.97
  -9   4   3   12.58    1.20
   9   4  -4   79.31    4.58
   9   4  -4   90.42    5.52
  -9   4   5    2.73    0.81
   9   4  -6   44.44    2.28
   9   4  -6   49.80    2.88
   9   4  -7   46.65    2.49
   9   4  -7   55.25    3.07
  -9   4   9   19.69    1.48
  -9   4  10    4.49    1.47
  -9   4  11    2.20    1.60
  -9   4  12   -0.47    1.70
   9   5  -1    8.77    1.11
   9   5  -1   10.73    1.22
  -9   5   2   14.00    1.17
  -9   5   3    2.13    1.19
  -9   5   4   27.55    1.54
   9   5  -5    3.85    1.09
   9   5  -5    4.78    0.97
  -9   5   6   10.12    1.17
  -9   5   7   -0.68    0.92
  -9   5   8    6.62    1.28
  -9   5   9   38.49    1.84
   9   5 -10    1.71    1.26
   9   5 -10    3.15    1.53
  -9   5  11    4.46    1.64
  -9   5  12    7.09    1.81
  -9   6   1    5.81    1.23
  -9   6   2   10.73    1.20
  -9   6   3   14.02    1.38
  -9   6   4   28.67    1.71
  -9   6   5   29.49    1.59
  -9   6   6   15.08    1.14
  -9   6   7    0.96    1.03
  -9   6   8   10.31    1.41
  -9   6   9    3.09    1.24
   9   6 -10   12.66    1.65
   9   6 -10   10.93    1.73
  -9   6  11    7.55    1.73
  -9   6  12    2.47    1.84
  -9   7   1    2.08    1.26
   9   7  -2   -0.27    1.42
   9   7  -2    1.22    1.18
  -9   7   3    0.86    1.10
  -9   7   4   11.85    1.16
   9   7  -5    3.20    1.00
   9   7  -5    4.03    1.05
  -9   7   6   28.42    1.67
  -9   7   7    5.93    1.06
  -9   7   9   19.82    1.71
   9   7 -10    1.43    1.60
   9   7 -10    2.23    1.45
  -9   7  11   10.68    1.82
  -9   7  12    1.12    1.88
  -9   8   1   23.26    1.83
  -9   8   2    3.37    1.26
  -9   8   3    6.49    1.22
  -9   8   4    6.02    1.17
  -9   8   5    4.36    1.13
  -9   8   7   11.88    1.52
  -9   8   8   23.73    1.54
   9   8  -9   15.45    1.69
   9   8  -9   15.29    1.53
   9   8 -10    3.60    1.65
   9   8 -10    2.09    1.52
  -9   8  11    4.29    1.77
  -9   8  12    0.91    1.93
  -9   9   1   13.64    1.52
  -9   9   2   10.63    1.39
  -9   9   3    2.48    1.26
  -9   9   4   22.79    1.47
  -9   9   5   15.62    1.56
  -9   9   6   33.38    1.77
  -9   9   7   50.02    2.59
  -9   9   8   37.60    1.89
   9   9  -9    2.46    1.48
   9   9  -9    1.25    1.63
  -9   9  10   15.85    1.88
  -9   9  11    4.00    1.85
  -9   9  12    2.20    1.99
   9  10  -1    7.14    1.55
   9  10  -1    4.39    1.51
   9  10  -1    4.05    1.65
   9  10  -2    1.82    1.49
   9  10  -2    3.37    1.41
  -9  10   3   20.75    1.54
  -9  10   4    7.49    1.33
  -9  10   5   10.24    1.33
   9  10  -6   10.58    1.59
   9  10  -6   12.29    1.40
  -9  10   8   21.54    1.67
   9  10  -9    6.84    1.71
   9  10  -9    7.47    1.61
   9  10 -10    1.38    1.74
   9  10 -10    1.45    1.75
   9  10 -11    4.28    1.40
   9  10 -11    2.77    1.98
   9  11  -1   -1.36    1.84
   9  11  -1   -0.74    1.66
   9  11  -1    0.34    1.60
   9  11  -2   30.08    1.86
   9  11  -2   30.53    1.87
   9  11  -3    4.60    1.44
   9  11  -3    4.76    1.89
  -9  11   4   -0.75    1.67
  -9  11   5    2.44    1.37
   9  11  -6   12.37    1.49
   9  11  -6   12.44    1.65
   9  11  -7   17.43    1.74
   9  11  -7   14.56    1.58
   9  11  -8   14.63    1.75
   9  11  -8   14.14    1.65
   9  11  -9    4.54    1.68
   9  11  -9    5.25    1.74
   9  11 -10    2.39    1.85
   9  11 -10    0.15    1.82
   9  11 -11    3.45    2.01
   9  11 -11    0.45    2.14
   9  12  -1   23.19    1.92
   9  12  -1   28.95    5.54
   9  12  -1   26.01    2.10
   9  12  -2   44.64    2.41
   9  12  -2   49.46    2.31
   9  12  -3   15.67    1.67
   9  12  -3   15.46    1.64
   9  12  -4    7.64    1.49
   9  12  -4    8.98    1.64
  -9  12   5    2.04    1.46
   9  12  -6    2.21    1.49
   9  12  -6    0.64    1.62
   9  12  -7    7.42    1.68
   9  12  -7    7.20    1.58
   9  12  -8    4.44    1.71
   9  12  -8    2.91    1.64
   9  12  -9    8.26    1.83
   9  12  -9   10.28    1.86
   9  12 -10    1.15    1.35
   9  12 -10    1.30    1.95
  -9  12  11    7.78    2.90
   9  13  -1   36.05    2.47
   9  13  -1   39.79    2.53
   9  13  -1   37.47    2.23
   9  13  -2   74.78    3.43
   9  13  -2   68.96    3.34
   9  13  -3   17.28    2.06
   9  13  -3   17.37    1.75
   9  13  -4    7.28    1.67
   9  13  -4    7.73    1.58
   9  13  -5    2.57    1.54
   9  13  -5    3.92    1.67
   9  13  -6    0.43    1.57
   9  13  -6   -1.05    1.68
   9  13  -7   12.24    1.76
   9  13  -7   10.79    1.70
   9  13  -8   14.65    1.85
   9  13  -8   16.07    1.88
   9  13  -9    7.52    1.96
   9  13  -9   10.32    1.92
  -9  13  10    1.13    2.00
   9  14  -1    4.19    2.02
   9  14  -1    3.95    1.87
   9  14  -2   12.19    1.86
   9  14  -2   13.50    1.72
   9  14  -3   28.75    2.02
   9  14  -3   32.59    2.29
   9  14  -4    8.57    2.09
   9  14  -4    8.24    1.67
   9  14  -5    3.39    1.73
   9  14  -5    4.40    1.63
   9  14  -6    0.98    1.75
   9  14  -6    0.51    1.65
   9  14  -7    0.72    1.71
   9  14  -7    1.51    1.75
   9  14  -8   23.40    2.15
   9  14  -8   23.16    2.12
  -9  14   9    0.41    1.93
  -9  14  10   18.44    2.29
   9  15  -1   21.10    1.99
   9  15  -1   23.30    2.16
   9  15  -2   33.18    2.25
   9  15  -2   38.99    2.83
   9  15  -3   14.79    1.82
   9  15  -3   19.08    1.92
   9  15  -4    2.64    1.74
   9  15  -4    2.14    1.70
   9  15  -5    6.88    1.76
   9  15  -5    5.95    1.81
  -9  15   6    4.00    1.79
   9  15  -7    6.93    1.86
   9  15  -7    6.31    1.84
   9  15  -8    7.47    2.00
   9  15  -8    6.29    1.92
  -9  15   9   13.90    2.18
  -9  16   1   20.56    1.97
   9  16  -2   35.24    2.56
   9  16  -2   30.42    2.33
   9  16  -3   35.92    2.36
   9  16  -3   32.64    2.26
   9  16  -4   18.02    1.97
   9  16  -4   18.77    1.94
   9  16  -5    0.44    1.84
   9  16  -5    1.30    1.81
   9  16  -6    6.85    1.88
   9  16  -6    4.26    1.88
   9  16  -7   10.52    1.43
   9  16  -7    9.14    2.04
  -9  16   8   -0.53    2.00
  -9  16   9   11.74    2.22
  -9  17   1    2.25    2.17
  -9  17   2   23.23    2.11
  -9  17   3    1.14    2.25
   9  17  -4   16.83    2.37
   9  17  -4   11.13    2.07
   9  17  -5    7.64    1.94
   9  17  -5    8.19    2.01
  -9  17   6    1.26    1.85
  -9  17   7    9.11    2.04
  -9  17   8   16.29    2.26
  -9  18   1    1.67    1.87
  -9  18   2    4.73    2.31
  -9  18   3    8.19    1.97
  -9  18   4    2.95    1.94
  -9  18   5   18.90    2.19
  -9  18   6   21.40    2.25
  -9  18   7    5.27    2.09
  -9  18   8   13.22    2.32
  -9  19   1    5.64    2.37
  -9  19   2    7.29    2.01
  -9  19   3    1.51    2.45
  -9  19   4   14.75    2.17
  -9  19   5    6.18    2.12
  -9  19   7    9.48    2.25
  -9  20   2    0.73    2.03
  -9  20   3    0.44    2.10
  -9  20   4   13.64    2.26
  -9  20   5    0.81    2.19
  -9  20   6   25.16    2.59
  -9  21   2    5.22    2.61
  -9  21   3    1.35    2.19
  -9  21   4   16.38    2.42
  -9  21   5    5.72    2.37
  -9  21   6    9.34    2.84
  -8 -18   1    4.58    0.89
  -8 -17   1   18.49    1.31
  -8 -17   2   20.01    1.25
  -8 -16   1    8.73    0.98
  -8 -16   2    5.40    0.96
  -8 -16   3   10.60    0.88
  -8 -15   1   74.20    3.13
  -8 -15   2   26.45    1.57
  -8 -15   3   31.29    1.45
  -8 -15   4    1.82    1.52
  -8 -14   1   47.08    2.05
  -8 -14   2  119.10    5.17
  -8 -14   3   32.09    1.39
  -8 -14   4   30.07    1.34
  -8 -14   5    8.78    0.77
  -8 -13   1   55.69    2.24
  -8 -13   2    0.21    0.80
  -8 -13   3   28.96    1.32
  -8 -13   4   12.52    0.89
  -8 -13   5    2.93    0.76
  -8 -13   6    4.79    0.74
  -8 -12   1    9.22    1.00
  -8 -12   2    2.46    1.00
  -8 -12   3    5.76    0.94
  -8 -12   4   19.09    1.04
  -8 -12   5    0.25    0.80
  -8 -12   6    3.61    0.73
  -8 -12   7    5.01    0.68
  -8 -11   1    7.94    0.99
  -8 -11   2   24.33    1.61
   8 -11  -2   28.61    1.29
  -8 -11   3    1.65    0.92
  -8 -11   4   12.90    0.96
  -8 -11   5   17.04    1.05
  -8 -11   6   11.38    0.88
  -8 -11   7    7.47    0.79
  -8 -10   1   19.26    1.19
  -8 -10   2    9.65    1.12
  -8 -10   3   17.45    1.14
  -8 -10   4   34.42    1.47
  -8 -10   5   58.78    2.35
  -8 -10   6    4.15    0.86
  -8  -9   1    7.68    1.24
   8  -9  -1    8.63    1.03
  -8  -9   2   90.67    3.87
  -8  -9   3  101.13    4.68
  -8  -9   4    7.51    0.92
  -8  -9   5   15.94    1.00
  -8  -9   6   10.05    0.86
  -8  -9   7   15.95    1.18
  -8  -9  10    0.81    0.99
   8  -8  -1   26.42    1.49
  -8  -8   1   23.55    1.44
  -8  -8   2  168.11    7.43
  -8  -8   3  118.09    4.88
  -8  -8   4   49.54    2.56
  -8  -8   5    3.13    0.85
  -8  -8   7    2.15    0.74
  -8  -8   8    6.26    1.24
  -8  -8   9   12.96    1.32
  -8  -8  10    1.62    1.24
  -8  -8  11    5.89    1.31
  -8  -7   1   41.78    2.20
   8  -7  -1   49.75    2.40
  -8  -7   2   31.37    1.58
  -8  -7   3   24.02    1.24
  -8  -7   4   49.09    2.20
  -8  -7   5    5.55    0.77
   8  -7  -7   19.08    1.10
   8  -7  -7   25.53    1.45
   8  -7  -8    1.68    0.84
   8  -7  -8    2.37    0.99
  -8  -7   9   13.77    1.35
  -8  -7  10   14.41    1.18
  -8  -7  11   16.01    1.51
  -8  -6   1    7.06    1.08
   8  -6  -1    9.75    1.28
  -8  -6   2   18.08    1.18
   8  -6  -2   23.11    1.22
  -8  -6   3   31.21    1.51
  -8  -6   4   12.91    0.96
  -8  -6   6   11.18    1.27
  -8  -6   7    6.48    1.02
   8  -6  -8    5.26    1.01
   8  -6  -8    3.28    0.93
   8  -6  -8    4.12    0.37
  -8  -6   9    2.71    1.25
  -8  -6  10   11.74    1.15
  -8  -6  11   15.11    1.25
   8  -5  -1   92.00    4.73
  -8  -5   1   76.46    3.65
   8  -5  -1   82.15    3.37
   8  -5  -2   42.15    1.60
   8  -5  -2   41.90    2.04
  -8  -5   2   37.59    1.62
  -8  -5   3   20.01    1.28
  -8  -5   4   17.28    1.22
  -8  -5   5   10.61    1.10
  -8  -5   6   61.00    2.75
  -8  -5   7   17.28    1.18
   8  -5  -8    2.61    0.48
   8  -5  -8    1.29    0.97
   8  -5  -8    3.52    1.00
   8  -5  -8    2.05    0.51
  -8  -5   9    8.42    2.49
  -8  -5  10   12.33    1.18
  -8  -5  11   23.07    1.41
  -8  -5  12   11.90    1.33
  -8  -4   1   31.58    1.55
   8  -4  -1   36.30    1.50
   8  -4  -1   38.23    1.96
   8  -4  -2    7.54    0.61
   8  -4  -2    9.81    1.01
  -8  -4   2    6.81    0.88
   8  -4  -3   48.63    1.84
   8  -4  -3   50.17    2.85
  -8  -4   4  168.71    7.19
  -8  -4   5   27.01    1.56
  -8  -4   6   90.73    4.44
   8  -4  -7   26.15    1.17
   8  -4  -7   28.22    1.06
   8  -4  -7   31.15    1.40
   8  -4  -8   47.72    1.93
   8  -4  -8   45.07    2.08
   8  -4  -8   34.78    2.03
   8  -4  -8   51.15    2.61
  -8  -4   9   95.34    5.01
  -8  -4  10    0.94    1.08
  -8  -4  11   15.31    1.29
  -8  -4  12   17.40    1.44
   8  -3  -1   57.44    2.31
  -8  -3   1   51.99    2.34
   8  -3  -1   54.27    2.73
   8  -3  -2   21.23    0.94
  -8  -3   2   15.59    1.00
   8  -3  -2   21.40    1.24
   8  -3  -3    3.63    0.51
   8  -3  -3    3.52    0.90
   8  -3  -4   28.91    1.14
   8  -3  -4   32.02    1.47
   8  -3  -5   42.35    1.75
   8  -3  -5   45.80    2.19
   8  -3  -6   41.35    1.83
   8  -3  -6   43.52    2.00
   8  -3  -6   45.09    1.53
   8  -3  -7    9.95    1.06
   8  -3  -7    8.56    0.57
   8  -3  -8   36.75    2.28
   8  -3  -8   50.54    2.36
   8  -3  -8   62.53    2.56
   8  -3  -8   49.31    2.21
   8  -3  -9   19.34    1.23
   8  -3  -9   12.92    0.91
  -8  -3  10   21.36    1.58
  -8  -3  11    0.93    1.41
  -8  -3  12    1.37    1.22
  -8  -2   1   21.08    1.12
   8  -2  -1   22.54    1.36
   8  -2  -1   23.51    1.17
   8  -2  -2  109.67    4.81
   8  -2  -2  106.49    5.78
  -8  -2   2  106.27    3.88
   8  -2  -3   15.43    0.78
   8  -2  -3   14.93    1.08
   8  -2  -3   15.56    1.20
   8  -2  -4   25.37    1.35
   8  -2  -4   24.39    1.11
   8  -2  -5   13.60    0.66
   8  -2  -5   13.88    1.14
   8  -2  -6   39.07    2.00
   8  -2  -6   33.52    1.65
   8  -2  -7   86.05    4.53
   8  -2  -7   89.58    3.61
   8  -2  -7  100.46    4.73
   8  -2  -8   61.76    3.04
   8  -2  -8   74.75    2.81
   8  -2  -9   22.38    1.47
   8  -2  -9   29.14    1.43
  -8  -2  10    8.25    1.19
  -8  -2  11    7.80    1.25
  -8  -2  12    2.68    1.55
   8  -1  -1   37.67    1.73
  -8  -1   1   34.29    1.79
   8  -1  -1   37.76    2.00
  -8  -1   2   25.43    1.08
   8  -1  -2   25.75    1.51
   8  -1  -2   26.47    1.38
   8  -1  -3   68.52    3.55
   8  -1  -3   75.07    3.23
   8  -1  -4   31.03    1.50
   8  -1  -4   33.98    1.95
   8  -1  -5   17.67    1.19
   8  -1  -5   16.37    0.87
  -8  -1   6   21.37    1.20
   8  -1  -7   84.88    3.76
   8  -1  -7   86.23    4.11
   8  -1  -7   96.39    4.17
   8  -1  -8   11.03    0.88
   8  -1  -8   13.17    1.16
  -8  -1   9   63.29    3.09
  -8  -1  10    2.49    1.43
  -8  -1  11    0.93    1.22
  -8  -1  12    2.68    1.32
  -8  -1  13    2.06    1.74
  -8   0   1    0.40    0.68
   8   0  -1    0.56    0.70
   8   0  -2   26.17    1.70
   8   0  -2   28.45    1.49
   8   0  -2   28.91    1.49
  -8   0   2   26.46    1.08
   8   0  -3   11.71    1.13
   8   0  -3   11.15    0.81
   8   0  -4   73.94    4.10
   8   0  -4   81.72    3.55
   8   0  -5    0.28    0.49
   8   0  -5   -0.02    1.23
   8   0  -6   33.88    1.71
   8   0  -6   25.46    1.52
   8   0  -7  207.09   10.19
   8   0  -7  173.19    9.39
   8   0  -8   34.52    1.96
   8   0  -8   40.03    2.32
   8   0  -9   29.36    1.52
   8   0  -9   25.82    1.40
   8   0 -10    0.67    1.18
   8   0 -10    0.59    1.16
  -8   0  11    5.89    1.29
  -8   0  12    2.50    1.38
  -8   0  13    0.21    1.47
  -8   1   1   35.25    1.43
   8   1  -1   37.70    2.09
   8   1  -2   24.43    1.27
   8   1  -2   27.79    1.45
   8   1  -3   78.32    4.00
   8   1  -3   69.68    3.53
   8   1  -4   27.98    1.45
   8   1  -4   30.56    1.62
   8   1  -5   18.51    1.24
   8   1  -5   15.59    0.94
   8   1  -6   21.47    1.35
   8   1  -6   28.89    1.47
   8   1  -7   98.41    4.98
   8   1  -7   83.14    4.07
   8   1  -8   10.35    1.18
   8   1  -8    9.11    0.93
   8   1  -8   11.27    0.86
  -8   1   9   46.67    2.51
   8   1 -10    2.22    1.03
   8   1 -10    2.49    1.21
  -8   1  11   -0.13    1.28
  -8   1  12    2.07    1.44
  -8   1  13    3.73    1.56
  -8   2   1   20.19    1.07
   8   2  -1   21.09    1.29
   8   2  -2  115.98    4.62
  -8   2   2  104.55    3.86
   8   2  -2  103.28    5.31
   8   2  -3   17.73    1.22
   8   2  -3   14.17    0.95
   8   2  -4   27.25    1.38
   8   2  -4   22.49    1.37
   8   2  -5   14.84    1.20
   8   2  -5   12.16    0.91
  -8   2   6   38.55    1.92
   8   2  -7   96.94    5.06
   8   2  -7   89.15    4.53
   8   2  -8   69.71    3.05
   8   2  -8   64.69    3.27
   8   2  -9   27.63    1.25
   8   2  -9   22.38    1.42
   8   2 -10    6.96    1.28
   8   2 -10    4.97    1.37
  -8   2  11    5.10    1.64
  -8   2  12    3.12    1.49
  -8   2  13    5.58    1.63
   8   3  -1   62.83    2.58
  -8   3   1   53.81    2.26
   8   3  -1   54.00    2.56
   8   3  -2   17.37    1.18
  -8   3   2   16.51    0.82
   8   3  -2   20.07    1.30
   8   3  -3    1.93    1.07
   8   3  -3    1.20    0.85
   8   3  -4   28.68    1.61
   8   3  -4   30.51    1.61
   8   3  -5   35.89    2.58
   8   3  -5   49.79    2.54
  -8   3   6   48.04    2.28
   8   3  -7    7.87    1.15
   8   3  -7    7.82    0.83
  -8   3   8   47.51    2.34
  -8   3   9   12.57    1.10
  -8   3  10   16.31    1.34
  -8   3  11    1.52    1.36
  -8   3  12    2.26    1.86
  -8   3  13    2.96    1.66
   8   4  -1   31.62    1.49
  -8   4   1   31.07    1.40
   8   4  -1   33.16    1.59
   8   4  -2    6.88    1.14
   8   4  -2    7.06    0.87
  -8   4   2    5.97    0.56
   8   4  -3   49.68    2.28
   8   4  -3   46.16    2.40
   8   4  -4  146.23    9.61
   8   4  -4  163.06    7.35
   8   4  -5   28.33    1.46
   8   4  -5   25.51    1.45
   8   4  -6   84.75    4.45
   8   4  -6   79.03    4.24
   8   4  -7   27.81    1.63
   8   4  -7   26.53    1.27
  -8   4   8   46.58    1.96
  -8   4   9   89.87    5.49
  -8   4  10    0.06    1.56
  -8   4  11   17.31    1.59
  -8   4  12   18.81    1.82
  -8   4  13    4.24    1.78
   8   5  -1   80.18    3.82
  -8   5   1   77.18    3.10
  -8   5   2   39.07    1.81
   8   5  -2   42.75    2.06
   8   5  -2   50.62    2.90
   8   5  -3   18.01    1.23
   8   5  -3   19.44    1.32
  -8   5   4   11.40    0.88
  -8   5   5    7.26    0.84
  -8   5   6   61.48    3.48
  -8   5   7   14.50    1.08
  -8   5   9   35.90    1.81
   8   5 -10   12.07    1.46
   8   5 -10   10.38    1.49
  -8   5  11   20.55    1.69
  -8   5  12   11.14    1.71
  -8   5  13    6.45    1.86
   8   6  -1    8.96    1.09
  -8   6   1    4.89    0.64
   8   6  -1    8.44    1.26
  -8   6   2   19.02    0.89
   8   6  -2   20.20    1.19
  -8   6   3   30.82    1.52
  -8   6   4   11.56    0.97
  -8   6   5   11.37    0.96
  -8   6   6    8.97    1.00
  -8   6   7    4.20    1.02
   8   6  -8    4.10    0.93
   8   6  -8    4.35    1.11
  -8   6   9    0.76    1.32
   8   6 -10    7.67    1.59
   8   6 -10   10.11    1.47
  -8   6  11   13.04    1.63
  -8   6  12    6.38    1.72
  -8   6  13   -0.37    1.85
   8   7  -1   44.95    2.23
  -8   7   1   41.25    1.65
   8   7  -2   29.34    1.41
  -8   7   2   26.45    1.21
   8   7  -3   24.22    1.20
   8   7  -3   20.56    1.38
  -8   7   4   42.81    1.82
  -8   7   5    4.10    0.95
  -8   7   6   42.32    1.94
  -8   7   7   20.53    1.32
  -8   7   9   11.61    1.46
  -8   7  10   12.55    1.16
  -8   7  11   15.55    1.76
  -8   7  12    2.19    1.75
   8   8  -1   24.35    1.46
  -8   8   1   23.26    1.01
  -8   8   2  151.03    6.46
   8   8  -2  164.26    7.84
   8   8  -3   99.98    5.30
   8   8  -3  116.90    7.21
   8   8  -4   46.10    2.33
   8   8  -4   43.62    1.79
  -8   8   5    1.65    1.00
   8   8  -6   16.84    1.12
   8   8  -6   18.10    1.27
  -8   8   7    2.72    1.16
  -8   8   8    4.53    1.25
  -8   8   9    9.71    1.48
  -8   8  10    1.82    1.50
  -8   8  11    5.39    1.66
  -8   8  12    6.96    1.85
   8   9  -1    6.19    1.29
   8   9  -1    7.12    1.31
  -8   9   2   76.68    3.34
   8   9  -3   98.57    4.24
   8   9  -3   86.60    4.39
  -8   9   4    5.25    1.09
  -8   9   5   11.72    1.17
  -8   9   6    8.79    1.22
   8   9  -7   24.60    1.58
   8   9  -7   20.45    1.47
  -8   9   8   12.56    1.42
  -8   9   9    1.16    1.46
  -8   9  10    0.32    1.54
  -8   9  11    4.86    1.70
  -8   9  12    3.08    1.86
   8  10  -1   19.05    1.50
   8  10  -1   18.12    1.53
   8  10  -2    5.83    1.27
   8  10  -2    9.23    1.33
   8  10  -3   15.96    1.33
   8  10  -3   14.73    1.42
  -8  10   4   29.31    1.55
  -8  10   5   49.62    2.51
  -8  10   6    2.30    1.23
  -8  10   7   36.61    1.94
  -8  10   8   25.67    1.71
   8  10  -9    0.16    1.50
   8  10  -9   -0.32    1.52
  -8  10  10   -0.53    1.60
  -8  10  11    0.93    1.74
  -8  10  12    4.24    1.94
   8  11  -1    7.10    1.64
   8  11  -1    8.05    1.42
   8  11  -2   26.86    1.63
   8  11  -2   28.07    1.75
   8  11  -3    1.53    1.31
   8  11  -3    2.35    1.25
  -8  11   4    9.96    1.31
   8  11  -5   12.26    1.35
   8  11  -5   13.53    1.46
   8  11  -6   11.82    1.45
   8  11  -6   11.27    1.40
   8  11  -7    7.19    1.43
   8  11  -7    7.10    1.46
  -8  11   8   26.07    1.80
   8  11  -9   10.79    1.63
   8  11  -9    8.95    1.67
  -8  11  10    3.44    1.20
  -8  11  11    0.19    1.80
  -8  11  12    2.29    1.99
   8  12  -1    7.35    1.51
   8  12  -1    8.87    1.67
   8  12  -2    1.39    1.35
   8  12  -2    2.25    1.38
   8  12  -3    4.88    1.37
   8  12  -3    5.81    1.38
   8  12  -4   19.05    1.56
   8  12  -4   16.77    1.49
  -8  12   5    1.12    1.37
   8  12  -6    2.91    1.42
   8  12  -6    3.29    1.42
   8  12  -7    5.49    1.50
   8  12  -7    5.59    1.50
   8  12  -8    2.48    1.60
   8  12  -8    3.00    1.55
   8  12  -9   17.18    1.88
   8  12  -9   21.50    1.83
  -8  12  10    3.77    1.76
  -8  12  11   14.33    2.05
   8  13  -1   57.92    2.68
   8  13  -1   49.17    2.80
   8  13  -2   -0.20    1.46
   8  13  -2   -0.47    1.37
   8  13  -3   28.20    2.06
   8  13  -3   28.00    1.76
   8  13  -4   10.77    1.51
   8  13  -4   13.39    1.54
  -8  13   5    2.89    1.45
   8  13  -6    2.46    1.46
   8  13  -6    2.47    1.51
   8  13  -7   44.71    2.31
   8  13  -7   53.31    3.32
   8  13  -8   17.35    1.72
   8  13  -8   16.06    1.80
   8  13  -9   10.76    1.76
   8  13  -9   10.96    1.84
   8  13 -10   20.07    2.02
   8  13 -10   16.73    2.21
  -8  13  11    0.24    1.99
   8  14  -1   40.55    2.28
   8  14  -1   42.65    2.21
   8  14  -2  110.12    5.40
   8  14  -2  123.74    7.31
   8  14  -3   30.83    1.89
   8  14  -3   30.54    2.28
   8  14  -4   30.77    2.12
   8  14  -4   29.66    1.86
   8  14  -5    7.97    1.55
   8  14  -5    7.37    1.50
  -8  14   6   12.00    1.19
   8  14  -7   15.28    1.79
   8  14  -7   18.33    1.72
   8  14  -8   28.42    2.06
   8  14  -8   27.36    1.57
   8  14  -9    3.90    1.79
   8  14  -9    3.59    1.92
  -8  14  10    7.36    1.43
   8  15  -1   67.81    3.03
   8  15  -1   68.13    3.51
   8  15  -2   28.03    2.11
   8  15  -2   28.57    1.95
  -8  15   3   31.00    2.24
   8  15  -4    0.42    1.60
   8  15  -4    2.10    1.54
   8  15  -5   12.00    1.71
   8  15  -5   15.51    1.64
   8  15  -6    0.01    1.66
   8  15  -6   13.05    4.30
  -8  15   7   33.67    2.07
  -8  15   8   10.01    1.80
   8  15  -9   23.61    2.12
   8  15  -9   21.35    2.34
  -8  15  10   22.23    2.28
   8  16  -1    8.92    1.86
   8  16  -1    6.86    1.87
   8  16  -2    3.67    1.76
   8  16  -2    4.88    1.52
   8  16  -3    8.40    1.75
   8  16  -3   10.55    1.60
   8  16  -4    1.74    1.69
   8  16  -4    3.53    1.57
   8  16  -5    5.45    1.60
   8  16  -5    3.28    1.70
  -8  16   6    0.37    1.63
   8  16  -7   24.40    2.09
   8  16  -7   26.13    1.97
   8  16  -8    6.90    2.03
   8  16  -8    6.05    1.35
  -8  16   9   17.49    2.14
   8  17  -1   21.10    2.09
   8  17  -1   14.14    1.67
   8  17  -2   21.00    2.05
   8  17  -2   22.26    1.78
   8  17  -3   -0.25    1.61
   8  17  -3   -0.83    1.77
   8  17  -4   14.01    1.72
   8  17  -4   12.38    1.85
   8  17  -5    5.19    1.82
   8  17  -5    5.67    1.20
   8  17  -6    6.06    1.74
   8  17  -6    4.27    1.86
   8  17  -7    6.32    1.81
   8  17  -7    4.96    1.98
  -8  17   8   10.89    1.99
  -8  17   9   13.03    2.15
  -8  18   1    5.30    1.61
   8  18  -2    3.42    1.41
   8  18  -2    2.13    1.65
   8  18  -3   10.14    1.43
   8  18  -3   11.35    1.73
   8  18  -4    3.11    1.66
   8  18  -4    2.37    1.91
   8  18  -5   22.64    1.90
   8  18  -5   20.01    2.10
   8  18  -6    5.97    2.02
   8  18  -6    7.37    1.82
  -8  18   7   18.20    2.06
  -8  18   8   14.61    2.15
  -8  18   9    2.50    2.17
  -8  19   1    0.56    2.04
  -8  19   2    1.04    1.71
  -8  19   3    5.62    1.77
  -8  19   4    4.46    1.76
  -8  19   5   20.52    2.05
  -8  19   6   16.50    2.04
  -8  19   7    4.36    1.99
  -8  19   8   18.52    2.32
  -8  20   1    0.37    1.75
  -8  20   2   12.54    1.90
  -8  20   3    7.89    1.88
  -8  20   4   37.97    2.69
  -8  20   5    0.73    1.91
  -8  20   6   49.23    3.83
  -8  20   7    1.77    2.11
  -8  20   8   12.48    2.35
  -8  21   2   -0.51    2.29
  -8  21   3   12.58    2.03
  -8  21   4   12.89    2.10
  -8  21   5   12.45    2.12
  -8  21   6   18.25    2.29
  -8  21   7   18.96    2.43
  -8  22   2    1.77    2.41
  -8  22   3    1.06    2.06
  -8  22   4    8.16    2.17
  -8  22   5    8.91    2.24
  -8  22   6    1.89    2.30
  -8  23   2    1.61    2.04
  -8  23   3    3.12    2.15
  -8  23   4    2.06    2.27
  -8  23   5    4.40    2.33
  -7 -19   1   16.76    1.09
  -7 -18   1    4.17    0.89
  -7 -18   2   13.03    0.86
  -7 -17   1   17.13    1.12
  -7 -17   2    1.67    0.82
  -7 -17   3    8.69    0.71
  -7 -16   1   67.09    2.69
  -7 -16   2    2.38    0.73
  -7 -16   3   14.19    0.77
  -7 -16   4    6.68    0.56
  -7 -15   1   12.90    0.89
  -7 -15   2   55.52    2.29
  -7 -15   3    0.77    0.70
  -7 -15   4    3.49    0.61
  -7 -15   5   16.64    0.73
  -7 -14   1    0.36    0.90
  -7 -14   2   31.09    1.31
  -7 -14   3    4.03    0.66
  -7 -14   4    9.54    0.74
  -7 -14   5    6.04    0.58
  -7 -13   1    3.23    0.94
  -7 -13   2   24.02    1.16
  -7 -13   3    4.97    0.80
  -7 -13   4    5.95    0.68
  -7 -13   5   13.91    0.71
  -7 -13   6    2.85    0.50
  -7 -12   1   17.00    1.41
   7 -12  -1   19.52    1.15
  -7 -12   2    9.59    0.89
  -7 -12   3    7.85    0.86
  -7 -12   4  120.38    4.66
  -7 -12   5   35.02    1.43
  -7 -12   6   15.32    0.77
  -7 -12   7   28.80    1.18
   7 -11  -1   32.83    1.52
  -7 -11   1   29.45    1.60
  -7 -11   2   44.40    2.21
   7 -11  -2   50.60    2.17
  -7 -11   3    6.64    0.77
  -7 -11   4   49.88    2.06
  -7 -11   5   58.86    2.38
   7 -11  -6    9.08    0.66
   7 -11  -6    7.96    0.62
  -7 -11   7    0.73    0.61
  -7 -10   1   17.80    1.15
   7 -10  -2  224.11    9.38
  -7 -10   2  204.75    9.57
  -7 -10   3   86.78    3.97
  -7 -10   4   36.81    1.69
  -7 -10   5  230.30    9.47
  -7 -10   6   41.28    1.69
  -7  -9   1  133.44    5.16
   7  -9  -1  143.59    6.27
  -7  -9   2   80.32    4.00
   7  -9  -2   93.43    3.80
  -7  -9   3  181.25    8.21
  -7  -9   4   73.41    3.15
  -7  -9   5   45.84    2.07
   7  -9  -8    0.16    0.38
   7  -9  -8    0.24    0.73
  -7  -9   9   22.29    1.29
  -7  -9  10    3.62    1.03
  -7  -8   1   73.98    3.16
  -7  -8   1   67.91    3.98
   7  -8  -1   84.59    3.79
  -7  -8   2   12.56    1.04
   7  -8  -2   13.82    1.02
  -7  -8   3  112.20    4.74
  -7  -8   4  131.09    5.88
   7  -8  -7   13.64    0.95
   7  -8  -7   11.15    0.75
   7  -8  -8    4.77    1.00
   7  -8  -8    4.03    0.47
   7  -8  -8    3.28    0.68
  -7  -8   9    7.22    1.06
  -7  -8  10    3.45    1.05
  -7  -8  11   17.25    1.26
  -7  -7   1   73.77    2.88
   7  -7  -1   77.71    3.72
  -7  -7   1   68.99    3.58
   7  -7  -2    9.70    1.11
  -7  -7   2    7.68    0.93
  -7  -7   3  131.16    5.92
  -7  -7   4  145.01    6.78
  -7  -7   6    5.51    0.86
   7  -7  -7   23.12    1.12
   7  -7  -7   21.23    0.75
   7  -7  -7   18.64    0.97
   7  -7  -8   27.15    1.19
   7  -7  -8   24.30    1.07
   7  -7  -8   19.95    1.34
   7  -7  -9    1.92    0.83
   7  -7  -9    1.37    0.71
  -7  -7  10   16.04    1.23
  -7  -7  11   17.70    1.28
  -7  -6   1   14.33    1.02
  -7  -6   1   14.02    1.06
   7  -6  -1   13.41    0.99
   7  -6  -2  152.07    6.98
  -7  -6   2  145.85    6.06
  -7  -6   2  140.51    5.65
  -7  -6   3   42.89    2.02
  -7  -6   5   50.54    2.38
  -7  -6   6    9.45    0.91
   7  -6  -7   20.57    0.78
   7  -6  -7   23.16    1.12
   7  -6  -7   18.18    1.05
   7  -6  -8   30.98    1.40
   7  -6  -8   27.62    1.02
   7  -6  -8   20.97    1.41
   7  -6  -9   18.14    1.00
   7  -6  -9   12.99    1.25
   7  -6  -9   20.81    1.25
  -7  -6  10   68.45    3.13
  -7  -6  11   14.52    1.27
  -7  -5   1   19.85    1.28
   7  -5  -1   24.39    0.93
  -7  -5   1   21.72    1.14
   7  -5  -1   25.16    1.60
   7  -5  -2   14.05    0.94
   7  -5  -2   15.42    0.66
  -7  -5   2   13.13    1.05
  -7  -5   2   12.76    0.90
  -7  -5   3   28.01    1.31
  -7  -5   4    2.75    0.86
  -7  -5   5   76.12    2.97
  -7  -5   6   35.70    1.60
   7  -5  -7   19.56    0.76
   7  -5  -7   21.63    1.28
   7  -5  -7   15.63    1.06
   7  -5  -8    7.57    1.08
   7  -5  -8   11.25    0.71
   7  -5  -8   11.03    0.94
   7  -5  -9   34.21    1.85
   7  -5  -9   50.56    1.83
   7  -5  -9   43.94    1.99
  -7  -5  10   29.14    1.62
  -7  -5  11   20.53    1.21
   7  -4  -1  246.13   14.15
  -7  -4   1  219.64   11.36
   7  -4  -1  237.07   10.46
  -7  -4   2   15.44    0.91
  -7  -4   2   14.65    0.89
   7  -4  -2   20.70    1.16
   7  -4  -2   19.29    0.72
  -7  -4   3    4.28    0.95
   7  -4  -3    4.64    0.34
   7  -4  -3    5.11    0.91
  -7  -4   4   37.30    1.84
  -7  -4   5   46.27    2.05
   7  -4  -6   44.91    2.17
   7  -4  -6   44.47    1.58
   7  -4  -7   15.12    1.00
   7  -4  -7   11.75    0.96
   7  -4  -7   15.44    0.70
   7  -4  -8   58.66    2.27
   7  -4  -8   49.67    1.98
   7  -4  -8   44.49    2.15
   7  -4  -9    5.98    1.26
   7  -4  -9    7.56    0.94
   7  -4  -9   10.01    0.98
   7  -4 -10    1.07    1.19
   7  -4 -10    2.90    1.15
  -7  -4  11   14.36    1.32
  -7  -4  12    5.26    1.30
  -7  -3   1   32.84    1.79
   7  -3  -1   36.28    1.52
   7  -3  -1   38.61    1.71
   7  -3  -2  107.71    4.78
   7  -3  -2  111.10    6.33
  -7  -3   2   95.43    5.30
   7  -3  -3   73.31    3.21
  -7  -3   3   65.74    3.25
   7  -3  -3   81.94    3.71
   7  -3  -4   18.43    0.76
  -7  -3   4   16.14    1.14
   7  -3  -4   17.35    1.23
   7  -3  -5   47.46    2.22
   7  -3  -5   51.99    1.90
   7  -3  -5   53.35    2.58
  -7  -3   6   78.63    3.67
   7  -3  -7   79.73    3.13
   7  -3  -7   62.44    3.23
   7  -3  -7   75.42    2.88
   7  -3  -8   70.48    3.11
   7  -3  -8   54.03    2.78
   7  -3  -8   63.73    2.50
   7  -3  -9   11.33    1.00
   7  -3  -9    8.26    0.88
   7  -3  -9    5.89    1.11
   7  -3 -10    3.26    1.04
   7  -3 -10    1.93    1.18
  -7  -3  11   14.52    1.39
  -7  -3  12   12.79    1.47
   7  -2  -1   28.91    1.36
  -7  -2   1   24.39    1.36
   7  -2  -1   27.37    1.38
  -7  -2   1   25.79    1.13
  -7  -2   2   17.80    0.86
   7  -2  -2   17.76    1.25
  -7  -2   2   19.38    1.13
   7  -2  -2   19.54    0.90
  -7  -2   3   17.26    1.13
   7  -2  -3   17.77    1.11
   7  -2  -3   19.94    0.91
  -7  -2   4    3.69    0.94
   7  -2  -4    4.03    0.87
   7  -2  -4    3.01    0.39
   7  -2  -5  182.86    9.49
   7  -2  -5  185.58    8.59
   7  -2  -6   18.35    1.06
   7  -2  -6   14.58    0.69
   7  -2  -7  160.41    7.16
   7  -2  -7  159.07    5.79
   7  -2  -7  137.45    7.89
   7  -2  -8   12.21    1.00
   7  -2  -8   10.26    0.79
   7  -2  -8    8.15    1.09
   7  -2  -9   70.84    3.19
   7  -2  -9   56.11    4.07
   7  -2 -10   13.75    1.22
   7  -2 -10   17.19    1.36
  -7  -2  11    0.60    1.06
  -7  -2  12    2.34    1.38
  -7  -1   1   10.11    0.72
   7  -1  -1   11.15    1.00
   7  -1  -1   11.78    0.78
  -7  -1   1   10.90    1.04
  -7  -1   2   41.05    1.61
   7  -1  -2   39.54    1.94
   7  -1  -2   40.27    2.29
   7  -1  -2   45.02    2.41
  -7  -1   2   39.19    1.54
   7  -1  -3    7.66    0.57
   7  -1  -3    8.03    0.93
  -7  -1   3    8.12    0.97
   7  -1  -4   39.10    2.07
   7  -1  -4   35.14    1.77
  -7  -1   4   30.84    1.60
   7  -1  -5   50.29    2.65
   7  -1  -5   61.48    2.65
   7  -1  -6  101.25    4.80
   7  -1  -6  112.42    5.22
   7  -1  -7   52.31    2.29
   7  -1  -7   62.60    2.71
   7  -1  -8   24.73    1.21
   7  -1  -8   16.59    1.30
   7  -1  -8   21.86    1.08
   7  -1  -9   38.69    2.16
   7  -1  -9   44.27    1.84
   7  -1 -10    2.25    1.14
   7  -1 -10    2.75    1.03
   7  -1 -11    9.40    1.55
   7  -1 -11   11.09    1.19
  -7  -1  12    2.72    1.18
  -7  -1  13    0.02    1.55
  -7   0   1   16.13    0.80
  -7   0   1   15.51    1.13
   7   0  -1   17.06    0.96
   7   0  -2    2.28    0.91
  -7   0   2    2.57    0.93
   7   0  -2    2.36    0.69
   7   0  -3    4.99    0.54
   7   0  -3    6.30    0.91
  -7   0   4   56.90    2.17
   7   0  -4   54.98    2.74
   7   0  -4   59.28    2.46
   7   0  -5    4.67    0.50
   7   0  -5    4.63    0.91
  -7   0   5    4.50    0.97
   7   0  -6  172.65    7.26
   7   0  -6  145.97    7.61
   7   0  -7   73.29    3.87
   7   0  -7   95.38    3.81
   7   0  -8   89.40    4.47
   7   0  -8  103.10    5.54
   7   0  -9    3.35    1.01
   7   0  -9    4.38    1.01
   7   0 -10    1.90    0.98
   7   0 -10    3.49    1.29
   7   0 -11    0.13    1.55
   7   0 -11    1.14    1.13
  -7   0  12   18.62    1.51
  -7   0  13   -0.34    1.64
   7   1  -1   11.45    0.88
   7   1  -1   10.20    0.79
   7   1  -1   12.87    1.04
  -7   1   1   10.72    0.76
  -7   1   2   40.17    1.62
  -7   1   2   38.52    1.60
   7   1  -2   44.12    2.48
   7   1  -2   40.96    1.95
   7   1  -3    9.71    0.95
   7   1  -3    7.65    0.57
  -7   1   3    7.33    0.97
   7   1  -4   31.48    1.60
   7   1  -4   38.76    1.77
  -7   1   4   30.27    1.84
   7   1  -5   53.66    3.11
   7   1  -5   59.82    2.69
  -7   1   5   49.58    2.42
  -7   1   6  110.57    5.28
  -7   1   7   62.43    3.14
   7   1  -8   19.04    1.17
   7   1  -8   24.71    1.24
   7   1  -9   41.64    2.03
   7   1  -9   33.00    2.26
   7   1 -10    1.88    1.09
   7   1 -10    2.26    1.12
   7   1 -11    9.63    1.69
   7   1 -11   11.84    1.26
  -7   1  12    3.00    1.29
  -7   1  13    2.09    1.41
   7   2  -1   31.33    1.37
  -7   2   1   25.83    1.10
   7   2  -1   26.59    1.39
  -7   2   2   17.07    1.14
   7   2  -2   19.61    1.14
   7   2  -2   17.06    1.01
   7   2  -3   17.11    1.08
  -7   2   3   14.65    1.10
   7   2  -3   17.48    0.96
   7   2  -4    2.65    0.59
  -7   2   4    2.27    0.93
   7   2  -4    3.54    0.93
   7   2  -5  197.28   11.40
   7   2  -5  174.68    8.22
  -7   2   5  174.36    6.91
   7   2  -6   13.47    0.92
   7   2  -6   13.86    1.08
  -7   2   7  157.36    7.58
   7   2  -8    8.45    0.85
   7   2  -8   12.55    1.09
   7   2  -9   57.88    3.11
   7   2  -9   67.80    2.92
   7   2 -10   13.23    1.30
   7   2 -10   16.84    1.28
   7   2 -11   -0.30    1.19
   7   2 -11    0.30    1.74
  -7   2  12    1.28    1.34
  -7   2  13    3.24    1.49
   7   3  -1   34.78    1.77
   7   3  -1   33.01    1.81
  -7   3   1   34.05    1.28
  -7   3   2   97.12    3.96
   7   3  -2  103.28    6.66
  -7   3   2  100.23    4.05
   7   3  -2  110.84    4.49
  -7   3   3   68.28    2.70
   7   3  -3   79.68    4.38
   7   3  -3   65.59    3.80
   7   3  -4   14.60    1.01
  -7   3   4   16.32    1.10
   7   3  -4   17.60    1.12
   7   3  -5   53.74    2.42
   7   3  -5   48.93    2.12
  -7   3   5   46.59    1.96
   7   3  -6   71.98    3.22
  -7   3   6   55.32    3.37
  -7   3   7   79.22    3.39
  -7   3   8   73.68    3.68
   7   3  -9    8.02    1.29
   7   3  -9    8.82    1.16
   7   3 -10    3.66    1.18
   7   3 -10    2.75    1.27
  -7   3  11   13.75    1.38
  -7   3  12   12.58    1.52
  -7   3  13    0.22    1.89
  -7   4   1  239.62    8.14
   7   4  -1  230.64   11.79
   7   4  -1  250.25   10.47
   7   4  -2   15.79    1.04
   7   4  -2   17.34    1.11
   7   4  -3    2.60    0.96
  -7   4   3    3.64    0.96
   7   4  -3    3.20    0.63
  -7   4   4   32.92    1.75
   7   4  -4   38.06    2.20
   7   4  -4   35.73    2.19
   7   4  -5   41.23    1.68
   7   4  -5   44.67    1.96
  -7   4   5   38.26    1.71
   7   4  -6   45.60    2.32
  -7   4   6   32.84    2.10
  -7   4   7   15.21    1.17
  -7   4   8   57.63    2.68
   7   4  -9    8.14    1.20
   7   4  -9    7.27    1.15
   7   4 -10    0.91    1.65
   7   4 -10    2.80    1.22
  -7   4  11   14.82    1.43
  -7   4  12    2.92    1.45
  -7   4  13    0.16    1.60
  -7   5   1   19.85    0.88
   7   5  -1   20.84    1.20
   7   5  -1   20.74    1.12
  -7   5   2   12.92    0.62
   7   5  -2   14.19    1.09
   7   5  -2   14.42    0.90
   7   5  -3   28.31    1.38
   7   5  -3   24.37    1.39
   7   5  -4    0.92    0.66
  -7   5   4    0.75    0.94
   7   5  -4    1.94    0.96
   7   5  -5   69.83    2.89
   7   5  -5   71.74    3.15
  -7   5   5   59.81    3.01
   7   5  -6   34.47    1.37
  -7   5   6   25.21    1.63
  -7   5   7   17.70    1.00
  -7   5   8    8.79    0.88
  -7   5   9   47.47    2.54
   7   5 -10   28.19    1.58
   7   5 -10   20.53    1.71
  -7   5  11   19.94    1.56
  -7   5  12    9.12    1.57
  -7   5  13    2.54    1.67
   7   6  -1   13.56    1.02
  -7   6   1   12.75    0.66
   7   6  -2  144.79    6.80
  -7   6   2  140.82    5.81
   7   6  -2  158.39    6.84
   7   6  -3   38.01    2.06
   7   6  -3   37.86    2.07
   7   6  -4    4.31    0.73
   7   6  -4    5.51    1.01
  -7   6   4    5.20    0.99
   7   6  -5   43.16    2.19
  -7   6   5   40.16    1.98
   7   6  -5   48.57    2.96
   7   6  -6    6.51    0.93
   7   6  -6    7.76    0.80
  -7   6   6    5.96    1.03
  -7   6   7   24.08    1.47
  -7   6   8   28.83    1.78
  -7   6   9   16.08    1.38
   7   6 -10   52.68    2.69
   7   6 -10   66.91    3.34
  -7   6  11    9.34    1.46
  -7   6  12   29.08    2.14
  -7   6  13    7.02    1.78
   7   7  -1   72.46    3.27
  -7   7   1   75.14    2.51
   7   7  -2    6.12    0.92
  -7   7   2    6.29    0.40
   7   7  -3  121.62    6.84
   7   7  -3  108.17    6.68
  -7   7   4  122.80    7.07
  -7   7   5   22.02    1.18
   7   7  -6    4.98    1.08
  -7   7   6    3.21    1.02
   7   7  -7   18.99    1.25
  -7   7   7   15.22    1.20
  -7   7   8   25.22    1.28
  -7   7   9    0.54    1.25
  -7   7  10   11.59    1.43
  -7   7  11   16.93    1.60
  -7   7  12    0.17    1.60
  -7   7  13    7.04    1.85
   7   8  -1   75.92    3.47
  -7   8   1   71.91    2.74
   7   8  -2   11.04    1.04
  -7   8   2   11.14    0.49
  -7   8   3   97.39    4.28
   7   8  -4  126.93    5.46
   7   8  -4  118.43    5.95
  -7   8   5    9.44    1.03
   7   8  -6   82.11    3.57
   7   8  -6   77.97    3.13
  -7   8   7   12.40    1.22
  -7   8   9    8.60    1.36
  -7   8  10    2.73    1.39
  -7   8  11   18.98    1.68
  -7   8  12   -0.68    1.67
  -7   8  13    6.52    1.94
  -7   9   1  135.22    5.06
   7   9  -1  133.46    5.68
   7   9  -1  138.19    7.76
   7   9  -2   76.31    3.81
  -7   9   2   76.00    2.99
  -7   9   3  163.28    7.29
  -7   9   4   62.59    3.08
  -7   9   5   41.59    1.84
  -7   9   7   32.04    1.64
  -7   9   9   19.53    1.58
  -7   9  10    3.05    1.45
  -7   9  11    7.83    1.62
  -7   9  12    1.06    1.74
  -7  10   1   17.29    0.85
   7  10  -1   15.75    1.31
   7  10  -1   15.97    1.24
  -7  10   2  192.55    7.57
   7  10  -2  225.53    9.12
   7  10  -2  203.40    9.92
  -7  10   3   77.79    3.83
  -7  10   4   32.71    1.64
  -7  10   5  210.72    8.40
  -7  10   6   36.62    1.73
  -7  10   7    3.20    1.27
  -7  10   9    3.63    1.41
  -7  10  10   11.45    1.58
  -7  10  11    4.91    1.66
  -7  10  12    3.75    1.84
  -7  11   1   30.61    1.32
   7  11  -1   33.71    2.03
   7  11  -1   31.74    1.73
   7  11  -2   45.13    1.99
  -7  11   2   41.00    1.61
   7  11  -2   51.60    3.03
  -7  11   3    4.96    1.14
   7  11  -4   40.61    1.84
   7  11  -4   45.78    1.95
   7  11  -5   56.68    3.19
   7  11  -5   55.24    2.36
  -7  11   6    8.91    1.31
  -7  11   7    0.77    1.29
  -7  11   8   18.23    1.53
  -7  11   9   16.55    1.60
  -7  11  10    8.57    1.18
  -7  11  11    1.57    1.69
  -7  11  12   18.56    2.10
  -7  12   1   15.31    0.82
   7  12  -1   18.17    1.52
   7  12  -1   18.90    1.44
  -7  12   2    8.69    0.45
   7  12  -2    9.79    1.22
   7  12  -2    8.89    1.29
   7  12  -3    5.56    1.23
   7  12  -3    6.72    1.21
   7  12  -4  107.83    4.91
   7  12  -4  119.04    5.31
   7  12  -5   32.10    1.81
   7  12  -5   29.56    1.68
   7  12  -6   14.04    1.40
   7  12  -6   14.63    1.46
   7  12  -7   26.43    1.96
   7  12  -7   25.36    1.71
   7  12  -8   18.87    1.73
   7  12  -8   18.76    1.59
  -7  12   9   25.37    1.79
  -7  12  10    0.27    1.61
  -7  12  11    2.23    1.77
  -7  12  12   11.44    2.06
   7  13  -1    2.34    1.35
   7  13  -1    1.78    1.43
   7  13  -2   23.07    1.67
   7  13  -2   22.00    1.56
   7  13  -3    4.32    1.23
   7  13  -3    4.27    1.31
   7  13  -4    4.75    1.32
   7  13  -4    4.70    1.25
  -7  13   5   14.66    1.38
   7  13  -6    1.33    1.32
   7  13  -6    2.48    1.41
   7  13  -7   27.80    1.69
   7  13  -7   25.45    1.82
   7  13  -8    3.57    1.49
   7  13  -8    5.80    1.66
  -7  13   9   38.05    2.43
  -7  13  10    5.56    1.73
  -7  13  11    4.30    1.88
   7  14  -1    0.28    1.19
   7  14  -1    0.57    1.43
   7  14  -2   29.74    1.75
   7  14  -2   28.30    1.91
   7  14  -3    4.11    1.26
   7  14  -3    4.05    1.39
   7  14  -4    9.22    1.07
   7  14  -4    9.50    1.32
   7  14  -5    6.74    1.36
   7  14  -5    5.60    1.47
   7  14  -6   12.10    1.59
   7  14  -6   14.49    1.50
   7  14  -7   47.25    2.40
   7  14  -7   54.77    2.52
   7  14  -8   22.27    1.75
   7  14  -8   21.98    1.92
  -7  14   9   18.55    1.81
  -7  14  10   26.11    2.16
  -7  14  11    2.96    1.96
   7  15  -1   12.85    1.35
   7  15  -1   12.12    1.60
   7  15  -2   52.74    2.57
   7  15  -2   55.61    3.40
   7  15  -3   -0.09    1.26
   7  15  -3    0.16    1.45
   7  15  -4    3.30    1.33
   7  15  -4    1.91    1.47
  -7  15   5   18.14    1.55
  -7  15   6    2.67    1.44
   7  15  -7   33.18    2.11
   7  15  -7   35.41    2.43
   7  15  -8    3.14    1.60
   7  15  -8    3.87    1.82
   7  15  -9   39.38    2.40
   7  15  -9   34.63    2.40
  -7  15  10    2.70    1.87
  -7  15  11    2.60    2.07
   7  16  -1   62.48    3.10
   7  16  -1   68.69    3.61
   7  16  -2    1.30    1.34
   7  16  -2    4.23    1.59
   7  16  -3   15.99    1.44
   7  16  -3   13.72    1.68
   7  16  -4    7.03    1.41
   7  16  -4    7.42    1.61
   7  16  -5   17.56    1.77
   7  16  -5   20.18    1.61
   7  16  -6   17.91    1.28
   7  16  -6   17.41    1.83
   7  16  -7   15.81    1.70
   7  16  -7   14.83    1.90
   7  16  -8   13.06    2.00
   7  16  -8   13.72    1.78
  -7  16   9   15.16    1.95
  -7  16  10    0.93    1.97
   7  17  -1   15.90    1.84
   7  17  -1   15.79    1.76
   7  17  -2    2.36    1.68
   7  17  -2    0.07    1.37
   7  17  -3    9.38    1.43
   7  17  -3    7.31    1.72
   7  17  -4   17.12    1.58
   7  17  -4   16.78    1.37
   7  17  -5    7.06    1.74
   7  17  -5    8.65    1.54
   7  17  -6   30.13    1.97
   7  17  -6   24.38    2.04
   7  17  -7    5.62    1.91
   7  17  -7    6.73    1.68
   7  17  -8   14.28    1.87
   7  17  -8   12.11    2.12
  -7  17   9    8.67    1.97
  -7  17  10    8.34    2.14
   7  18  -1    3.25    1.41
   7  18  -1    3.74    1.33
   7  18  -2   14.30    1.84
   7  18  -2   15.02    1.87
   7  18  -3    7.20    1.47
   7  18  -3    8.18    1.80
   7  18  -4   -0.19    1.74
   7  18  -4   -0.56    1.47
   7  18  -5   46.41    2.65
   7  18  -5   53.67    2.70
   7  18  -6    7.69    1.69
   7  18  -6    7.85    1.91
   7  18  -7   31.12    2.35
   7  18  -7   34.73    2.67
  -7  18   8    9.61    1.94
  -7  18   9    1.11    2.00
   7  19  -1   22.37    6.99
   7  19  -1   16.22    2.06
   7  19  -2    8.21    1.93
   7  19  -2    7.85    2.91
   7  19  -3   39.62    2.34
   7  19  -3   38.49    2.33
  -7  19   4   16.83    1.71
   7  19  -5   26.08    2.16
   7  19  -5   25.62    2.19
  -7  19   6   28.44    2.02
  -7  19   7    8.88    1.88
  -7  19   8   21.14    1.73
  -7  19   9   10.07    2.21
  -7  20   1   10.91    1.61
   7  20  -2    6.01    1.62
   7  20  -2    5.18    1.47
   7  20  -3    7.76    1.63
   7  20  -3    6.63    2.04
   7  20  -4    7.98    2.04
   7  20  -4    8.62    1.68
  -7  20   5    6.16    1.74
  -7  20   6   16.03    1.95
  -7  20   7    1.08    1.91
  -7  20   8   16.87    1.70
  -7  21   1   -0.90    1.98
  -7  21   2    1.26    2.07
  -7  21   3   12.51    1.78
  -7  21   4   18.02    1.94
  -7  21   5   16.49    2.02
  -7  21   6    4.38    1.91
  -7  21   7    7.15    2.06
  -7  21   8   -0.22    2.18
  -7  22   1    0.80    2.04
  -7  22   2    5.59    1.85
  -7  22   3    5.85    1.89
  -7  22   4   10.31    1.96
  -7  22   5    9.89    2.02
  -7  22   6    2.35    2.04
  -7  22   7    6.82    2.20
  -7  23   2    6.67    1.95
  -7  23   3    6.10    2.04
  -7  23   4    2.26    2.04
  -7  23   5    2.90    2.14
  -7  23   6    6.33    2.24
  -7  24   2   -0.52    1.97
  -7  24   3    1.97    2.08
  -7  24   5    0.13    2.27
  -6 -20   1   48.29    2.07
  -6 -19   1   10.89    0.81
  -6 -19   2    1.74    0.51
  -6 -18   1    3.04    0.71
  -6 -18   2    4.89    0.56
  -6 -18   3   44.95    1.85
  -6 -17   1   41.38    1.72
  -6 -17   2    4.45    0.63
  -6 -17   3    6.75    0.44
  -6 -16   1   17.91    0.97
  -6 -16   2    0.84    0.56
  -6 -16   3   23.10    0.89
  -6 -15   1    3.39    0.75
  -6 -15   2    3.19    0.60
  -6 -15   3    4.92    0.58
  -6 -15   4    6.57    0.40
  -6 -14   1   48.93    2.58
  -6 -14   1   47.37    2.85
   6 -14  -1   52.03    2.01
  -6 -14   2    5.77    0.65
  -6 -14   3   14.25    0.72
  -6 -14   4    3.74    0.41
  -6 -13   1    6.45    0.95
  -6 -13   1    6.77    1.19
   6 -13  -1    7.65    0.80
  -6 -13   2    0.41    0.61
  -6 -13   3   32.88    1.31
  -6 -13   4   41.15    1.59
  -6 -13   5   14.17    0.60
   6 -12  -1    4.95    0.79
  -6 -12   1    5.61    1.12
  -6 -12   1    4.66    0.90
   6 -12  -2    8.74    0.71
  -6 -12   2    7.23    0.97
  -6 -12   3   38.16    1.52
  -6 -12   4  215.55    8.17
  -6 -12   5    9.99    0.56
   6 -12  -6   21.36    0.81
   6 -12  -6   19.28    0.79
   6 -12  -7    5.07    0.44
   6 -12  -7    3.79    0.44
   6 -11  -1   16.33    0.95
  -6 -11   1   13.95    1.01
   6 -11  -2  129.05    5.50
  -6 -11   2  130.13    5.89
  -6 -11   3   42.70    1.69
  -6 -11   4   50.50    2.01
  -6 -11   5   93.30    3.46
   6 -11  -6   23.86    0.96
   6 -11  -6   25.74    1.05
  -6 -11   7   36.59    1.58
  -6 -11   8   25.01    1.28
  -6 -10   1   48.71    2.66
  -6 -10   1   52.14    2.16
   6 -10  -1   53.24    2.24
   6 -10  -2   53.08    2.16
  -6 -10   2   48.90    2.08
   6 -10  -3  223.36    9.69
  -6 -10   3  216.62    8.52
  -6 -10   4   95.84    3.86
  -6 -10   5  213.09    8.64
  -6 -10   6   53.80    2.36
   6 -10  -7   28.53    1.02
   6 -10  -7   23.89    1.15
   6 -10  -8   26.18    1.26
   6 -10  -8   23.62    1.33
  -6 -10   9    4.68    0.74
   6  -9  -1   39.21    1.79
  -6  -9   1   38.74    1.56
  -6  -9   1   35.81    1.56
  -6  -9   2   32.72    1.45
  -6  -9   2   33.46    1.46
   6  -9  -2   35.12    1.49
  -6  -9   3   48.94    1.97
   6  -9  -3   53.14    2.63
  -6  -9   4  250.30   11.53
   6  -9  -7    7.27    0.47
   6  -9  -7    5.71    0.57
   6  -9  -8   19.55    1.16
   6  -9  -8   23.36    1.02
   6  -9  -8   21.50    0.89
   6  -9  -9    7.51    0.80
   6  -9  -9   11.58    0.91
  -6  -9  10    1.98    0.82
  -6  -8   1  312.02   11.46
  -6  -8   1  302.08   15.91
   6  -8  -1  316.90   11.97
  -6  -8   2   28.83    1.38
   6  -8  -2   30.21    1.33
   6  -8  -3  466.40   20.27
  -6  -8   3  430.74   19.86
   6  -8  -4  245.08   10.91
  -6  -8   4  224.37   10.51
  -6  -8   6   64.58    2.98
   6  -8  -7    9.29    0.52
   6  -8  -7    8.11    0.67
   6  -8  -7   11.14    0.78
   6  -8  -8   31.02    1.81
   6  -8  -8   43.39    1.84
   6  -8  -8   39.52    1.55
   6  -8  -9   10.74    0.91
   6  -8  -9    8.46    1.01
   6  -8  -9    9.09    0.82
  -6  -8  10   19.27    1.10
   6  -7  -1   16.63    0.94
  -6  -7   1   16.19    0.97
   6  -7  -2    2.83    0.73
  -6  -7   2    1.21    0.73
  -6  -7   2    2.96    0.81
  -6  -7   3  151.98    7.06
   6  -7  -3  165.11    7.49
  -6  -7   4   50.17    2.30
   6  -7  -6   24.89    1.25
   6  -7  -6   28.53    1.00
   6  -7  -6   30.00    1.35
   6  -7  -7   95.36    3.70
   6  -7  -7   88.02    5.43
   6  -7  -7  110.61    4.15
   6  -7  -8  140.68    4.95
   6  -7  -8  126.84    4.57
   6  -7  -8  102.24    6.06
   6  -7  -9    4.78    0.87
   6  -7  -9    3.81    1.05
   6  -7  -9    3.70    0.83
   6  -7 -10   75.46    3.20
   6  -7 -10   62.22    3.43
  -6  -7  11    9.69    1.00
   6  -6  -1    5.82    0.86
  -6  -6   1    3.39    0.75
  -6  -6   1    5.08    0.79
   6  -6  -2  111.44    4.75
  -6  -6   2  104.10    4.25
  -6  -6   2  106.47    4.21
   6  -6  -3   95.18    4.25
  -6  -6   3   85.49    3.70
  -6  -6   4   63.87    3.50
  -6  -6   5   68.66    3.58
   6  -6  -5   83.85    3.43
   6  -6  -6   38.69    1.31
   6  -6  -6   34.31    1.52
   6  -6  -6   38.60    1.62
   6  -6  -7   67.14    2.68
   6  -6  -7   63.29    2.27
   6  -6  -8   18.82    1.36
   6  -6  -8   26.18    1.08
   6  -6  -9    7.32    1.16
   6  -6  -9    8.82    0.91
   6  -6  -9    8.25    0.79
   6  -6 -10   38.84    1.79
   6  -6 -10   36.35    1.78
  -6  -6  11    1.41    0.95
  -6  -5   1   94.59    3.65
   6  -5  -1   98.47    4.46
   6  -5  -1   95.73    4.09
  -6  -5   1   98.64    3.72
  -6  -5   2    6.48    0.69
  -6  -5   2    7.98    0.84
   6  -5  -2    7.41    0.69
  -6  -5   3   71.76    2.83
   6  -5  -4   50.60    2.26
  -6  -5   4   43.34    2.15
   6  -5  -5   34.09    1.36
  -6  -5   5   32.50    1.52
   6  -5  -6   97.81    3.81
   6  -5  -6  101.31    3.75
   6  -5  -6   90.17    3.95
   6  -5  -7   34.69    1.27
   6  -5  -7   29.89    1.43
   6  -5  -7   36.48    1.45
   6  -5  -8    3.13    0.73
   6  -5  -8    2.48    0.90
   6  -5  -8    3.44    0.66
   6  -5  -9   20.56    1.47
   6  -5  -9   30.82    2.06
   6  -5 -10   17.14    2.55
   6  -5 -10   32.89    1.56
   6  -5 -11    8.53    1.06
   6  -5 -11    7.70    1.53
  -6  -4   1   68.28    3.14
  -6  -4   1   66.16    2.32
   6  -4  -1   69.29    3.21
   6  -4  -1   68.75    3.21
   6  -4  -2   24.27    1.34
  -6  -4   2   24.43    1.13
   6  -4  -2   26.40    1.14
  -6  -4   2   23.65    1.09
  -6  -4   3   39.92    1.61
   6  -4  -3   33.61    1.50
   6  -4  -3   44.42    1.63
  -6  -4   4    0.30    0.83
   6  -4  -4    1.04    0.71
   6  -4  -5    7.79    0.37
   6  -4  -5    8.51    0.77
   6  -4  -5    7.88    0.37
  -6  -4   5    5.91    0.92
  -6  -4   6   57.60    3.04
   6  -4  -6   64.42    2.62
   6  -4  -6   69.90    2.48
   6  -4  -6   73.89    3.25
   6  -4  -7   66.98    2.41
   6  -4  -7   69.84    2.68
   6  -4  -8   96.36    4.16
   6  -4  -8   73.88    4.91
   6  -4  -8   89.55    3.42
  -6  -4   9   23.59    1.26
   6  -4 -10   15.68    1.35
   6  -4 -10   19.89    1.20
   6  -4 -11   48.14    2.40
   6  -4 -11   40.57    2.19
  -6  -3   1   68.82    2.88
   6  -3  -1   70.79    3.20
  -6  -3   1   66.57    2.78
   6  -3  -1   73.30    3.48
   6  -3  -2   32.99    1.77
  -6  -3   2   32.41    1.34
  -6  -3   2   31.50    1.26
   6  -3  -2   34.65    1.54
   6  -3  -3   82.14    3.74
   6  -3  -3   86.55    3.28
  -6  -3   3   82.49    2.96
   6  -3  -4   22.34    1.11
  -6  -3   4   18.85    1.06
   6  -3  -4   19.61    0.90
   6  -3  -5   44.43    1.76
   6  -3  -5   45.69    1.86
  -6  -3   5   40.72    1.84
   6  -3  -6   49.00    2.29
   6  -3  -6   64.02    2.46
   6  -3  -6   53.13    2.04
  -6  -3   6   48.29    2.52
   6  -3  -7   35.27    1.54
   6  -3  -7   31.05    1.25
   6  -3  -8   34.68    1.59
   6  -3  -8   28.59    2.10
   6  -3  -8   43.16    1.58
   6  -3  -9    4.49    1.05
   6  -3  -9    5.88    0.84
   6  -3  -9    4.62    0.95
   6  -3 -10   26.73    1.22
   6  -3 -10   21.67    1.45
   6  -3 -11   12.75    1.39
   6  -3 -11   17.22    1.25
  -6  -3  12   16.51    1.41
   6  -2  -1  164.97    7.52
  -6  -2   1  163.33    6.18
  -6  -2   1  167.62    6.09
   6  -2  -1  172.21    9.97
  -6  -2   2    7.78    0.66
   6  -2  -2   10.14    0.84
  -6  -2   2    8.69    0.83
   6  -2  -2    8.44    0.53
  -6  -2   3   42.51    1.61
   6  -2  -3   42.82    2.00
   6  -2  -3   44.78    2.29
  -6  -2   4   19.03    1.07
   6  -2  -4   23.57    1.06
   6  -2  -4   21.47    1.03
  -6  -2   5  116.38    5.67
   6  -2  -5  128.78    6.79
   6  -2  -5  142.94    6.74
   6  -2  -6   21.08    1.15
   6  -2  -6   16.94    0.88
  -6  -2   6   11.83    1.06
   6  -2  -6   14.89    0.98
   6  -2  -7  142.09    5.63
  -6  -2   7  106.81    6.38
   6  -2  -7  128.94    5.19
   6  -2  -7  113.75    5.60
   6  -2  -8   12.38    1.04
   6  -2  -8   12.37    0.91
   6  -2  -8   15.92    0.93
   6  -2  -9   19.94    1.03
   6  -2  -9   12.35    1.25
   6  -2  -9   15.32    1.35
   6  -2 -10    4.53    0.91
   6  -2 -10    2.54    1.22
   6  -2 -11    1.71    1.62
   6  -2 -11    3.24    1.17
  -6  -2  12    8.20    1.30
  -6  -1   1   22.48    0.90
   6  -1  -1   20.94    1.07
  -6  -1   1   23.83    1.09
   6  -1  -1   22.43    1.29
   6  -1  -2   23.32    1.21
  -6  -1   2   22.02    0.88
   6  -1  -2   25.60    1.35
  -6  -1   2   24.12    1.10
   6  -1  -3   14.64    0.91
   6  -1  -3   12.33    0.67
  -6  -1   3   13.67    0.90
  -6  -1   4   16.88    0.86
   6  -1  -4   19.25    1.01
   6  -1  -4   23.34    1.27
  -6  -1   5  291.60   12.81
   6  -1  -5  319.67   14.04
   6  -1  -5  290.98   13.56
   6  -1  -6  351.27   16.28
   6  -1  -6  294.69   13.62
   6  -1  -6  308.55   12.51
  -6  -1   6  316.97   12.73
   6  -1  -7   62.04    2.66
   6  -1  -7   67.98    2.56
   6  -1  -7   66.24    2.56
  -6  -1   7   55.00    3.18
   6  -1  -8   10.23    1.07
   6  -1  -8   13.23    0.92
   6  -1  -8   12.12    0.80
   6  -1  -9   46.53    2.88
   6  -1  -9   58.01    2.28
   6  -1 -10   15.16    1.41
   6  -1 -10   17.80    1.11
   6  -1 -11   11.27    1.75
   6  -1 -11   12.82    1.30
  -6  -1  12   15.91    1.22
  -6   0   1    3.93    0.59
   6   0  -1    3.65    0.77
   6   0  -1    4.41    0.79
  -6   0   1    4.00    0.79
   6   0  -1    3.60    0.60
  -6   0   2   89.37    3.42
   6   0  -2  103.59    4.91
   6   0  -2   90.33    4.91
  -6   0   2   94.16    3.22
  -6   0   3   59.46    2.14
   6   0  -3   57.21    3.32
   6   0  -3   65.70    3.09
   6   0  -4  346.28   20.91
  -6   0   4  336.79   13.33
   6   0  -4  364.97   15.24
   6   0  -5   43.12    2.15
  -6   0   5   37.13    1.91
   6   0  -5   49.36    2.04
   6   0  -6  624.63   29.75
   6   0  -6  529.29   25.69
  -6   0   6  519.25   30.80
   6   0  -7    3.39    0.98
   6   0  -7    3.44    0.71
  -6   0   7    3.21    0.95
   6   0  -8   22.38    1.10
   6   0  -8   18.91    1.24
   6   0  -8   16.83    1.29
   6   0  -9    0.87    1.06
   6   0  -9    1.33    0.88
   6   0 -10    6.16    1.13
   6   0 -10    7.88    1.17
   6   0 -11    2.24    1.44
   6   0 -11    4.77    1.03
  -6   0  12    9.14    1.18
  -6   0  13    1.16    1.22
  -6   1   1   22.16    0.92
  -6   1   1   23.44    1.11
   6   1  -1   23.43    1.10
   6   1  -1   22.68    1.13
   6   1  -1   22.42    1.63
   6   1  -2   20.21    1.22
   6   1  -2   24.07    1.37
  -6   1   2   22.85    1.07
  -6   1   2   20.74    0.82
  -6   1   3   12.60    0.88
   6   1  -3   11.35    0.68
   6   1  -3   13.21    0.91
   6   1  -4   18.12    1.00
   6   1  -4   20.29    1.09
  -6   1   4   20.88    1.04
   6   1  -5  285.04   14.14
   6   1  -5  319.51   15.91
  -6   1   5  295.01   11.54
   6   1  -6  286.75   13.39
   6   1  -6  356.38   17.76
  -6   1   6  292.34   15.56
   6   1  -7   54.85    2.69
   6   1  -7   71.61    3.46
  -6   1   7   56.01    3.12
   6   1  -7   63.15    2.90
   6   1  -8   11.45    0.89
  -6   1   8   10.74    1.11
   6   1  -8   13.33    0.98
   6   1  -8   11.38    1.18
   6   1  -9   50.98    2.36
   6   1  -9   56.01    2.58
   6   1 -10   19.97    1.18
   6   1 -10   15.17    1.36
   6   1 -11    9.00    1.59
   6   1 -11   13.35    1.18
  -6   1  12   14.50    1.30
  -6   1  13   13.18    1.46
  -6   2   1  167.99    5.97
  -6   2   1  172.85    6.00
   6   2  -1  161.85    7.62
   6   2  -1  169.72   10.19
   6   2  -2    7.52    0.82
  -6   2   2    8.92    0.48
  -6   2   2    9.82    0.85
   6   2  -2    8.20    0.59
   6   2  -3   47.73    2.67
   6   2  -3   37.26    2.02
  -6   2   3   35.35    1.57
  -6   2   4   20.50    1.07
   6   2  -4   20.80    1.00
   6   2  -4   22.82    1.10
  -6   2   5  104.60    5.17
   6   2  -5  140.96    6.93
   6   2  -5  125.29    5.80
   6   2  -6   14.50    0.95
  -6   2   6   12.76    0.95
   6   2  -6   10.53    1.00
   6   2  -7  112.19    4.68
  -6   2   7  116.13    5.40
   6   2  -7  130.25    5.56
   6   2  -8   13.42    1.13
  -6   2   8   12.01    1.11
   6   2  -8   15.33    1.03
   6   2  -9   13.28    1.16
   6   2  -9   17.87    1.12
   6   2 -10    4.34    1.03
   6   2 -10    3.35    1.27
  -6   2  11    2.39    1.11
  -6   2  12    7.89    1.26
  -6   2  13   11.56    1.49
   6   3  -1   68.30    4.44
   6   3  -1   71.38    3.44
  -6   3   1   65.44    2.75
  -6   3   2   33.60    1.32
   6   3  -2   33.58    1.67
  -6   3   2   33.26    1.36
   6   3  -2   33.37    1.77
   6   3  -3   84.52    3.48
   6   3  -3   79.33    5.39
  -6   3   3   87.76    2.99
   6   3  -4   18.76    0.99
   6   3  -4   21.02    1.34
  -6   3   4   16.36    1.00
  -6   3   5   40.03    1.57
   6   3  -5   43.90    1.89
   6   3  -5   41.62    1.85
   6   3  -6   46.60    2.21
   6   3  -6   59.88    3.12
  -6   3   6   51.81    2.13
   6   3  -7   25.27    1.45
   6   3  -7   32.99    1.50
  -6   3   7   26.59    1.37
   6   3  -8   36.66    1.83
  -6   3   8   32.14    1.80
   6   3  -8   40.95    1.79
   6   3  -9    4.82    1.00
  -6   3   9    2.85    1.09
   6   3  -9    4.47    1.30
   6   3 -10   25.25    1.36
   6   3 -10   19.79    1.86
  -6   3  11   14.90    1.30
  -6   3  12   15.83    1.49
  -6   3  13    0.87    1.44
   6   4  -1   67.48    3.36
  -6   4   1   68.72    2.59
  -6   4   1   67.64    2.23
   6   4  -1   66.40    4.20
   6   4  -2   23.03    1.30
  -6   4   2   23.04    0.88
   6   4  -2   25.77    1.59
  -6   4   2   24.63    1.14
   6   4  -3   39.77    2.06
   6   4  -3   33.70    1.96
  -6   4   3   34.52    1.41
  -6   4   4    0.81    0.75
   6   4  -4    0.90    0.81
  -6   4   5    5.44    0.81
   6   4  -5    7.43    0.88
   6   4  -6   64.78    3.35
  -6   4   6   53.99    2.88
   6   4  -6   52.76    2.46
   6   4  -7   68.70    3.36
  -6   4   7   58.03    2.67
  -6   4   8   72.45    4.01
   6   4  -8   92.00    3.83
   6   4  -9   21.85    1.40
   6   4  -9   25.85    1.47
  -6   4   9   16.62    1.48
   6   4 -10   16.51    1.27
   6   4 -10   15.46    1.59
  -6   4  11   47.26    2.30
  -6   4  12    0.72    1.35
  -6   4  13    3.16    1.85
   6   5  -1   89.26    4.13
   6   5  -1   92.00    5.47
  -6   5   1   95.79    3.04
  -6   5   1   95.19    3.30
   6   5  -2    4.86    0.66
   6   5  -2    5.84    1.03
  -6   5   2    7.82    0.86
  -6   5   2    6.23    0.35
   6   5  -3   60.90    3.35
  -6   5   3   71.84    2.34
   6   5  -3   71.84    3.12
   6   5  -4   43.13    1.81
  -6   5   4   35.90    1.81
  -6   5   5   28.75    1.30
   6   5  -5   34.21    1.87
   6   5  -6   83.62    3.81
  -6   5   6   89.58    4.33
   6   5  -6  103.27    5.27
   6   5  -7   29.51    1.36
  -6   5   7   26.98    1.37
  -6   5   8    0.66    1.13
   6   5  -8    2.30    1.00
   6   5  -9   22.76    1.79
  -6   5   9   20.27    1.31
   6   5  -9   27.38    1.38
   6   5 -10   28.83    1.89
   6   5 -10   32.61    1.75
  -6   5  11    8.18    1.32
  -6   5  12   28.09    1.89
  -6   5  13   -0.19    1.57
  -6   6   1    5.05    0.92
   6   6  -1    4.18    0.85
  -6   6   1    4.86    0.48
  -6   6   2   99.30    3.93
  -6   6   2  102.52    3.71
   6   6  -2   99.20    5.89
   6   6  -2  110.39    5.57
   6   6  -3   79.01    4.50
  -6   6   3   84.62    3.48
   6   6  -3   87.89    3.84
   6   6  -4   73.43    3.56
  -6   6   4   72.75    2.79
   6   6  -5   78.33    3.36
   6   6  -5   76.74    3.08
  -6   6   5   76.49    3.06
  -6   6   6   30.79    1.60
   6   6  -6   34.54    1.85
   6   6  -7   63.01    2.85
  -6   6   7   51.97    2.96
   6   6  -8   26.37    1.52
  -6   6   8   20.66    1.23
  -6   6   9    4.26    1.02
   6   6  -9    5.52    1.60
   6   6  -9    8.26    1.17
  -6   6  10   38.23    1.85
  -6   6  11    0.42    1.29
  -6   6  12   23.69    1.83
  -6   6  13    2.45    1.68
  -6   7   1   14.16    1.07
  -6   7   1   14.81    0.66
   6   7  -1   13.08    0.99
   6   7  -2    2.62    0.73
  -6   7   2    1.76    0.24
  -6   7   2    2.16    0.86
   6   7  -2    2.93    0.86
   6   7  -3  156.77    6.60
   6   7  -3  137.58    7.11
  -6   7   3  151.47    5.74
  -6   7   4   47.77    1.84
   6   7  -4   48.50    2.23
  -6   7   5  216.93    9.54
   6   7  -5  242.56    9.97
   6   7  -5  226.06   10.03
  -6   7   6   23.33    1.26
  -6   7   7   85.28    4.55
   6   7  -8  113.69    5.02
  -6   7   8   91.73    6.10
  -6   7   9    2.80    1.17
  -6   7  10   81.55    3.95
  -6   7  11    8.53    1.42
  -6   7  12   12.76    1.65
  -6   7  13   16.28    1.92
   6   8  -1  292.52   17.25
   6   8  -1  307.33   16.68
  -6   8   1  294.08   14.05
  -6   8   1  308.24   11.82
   6   8  -2   30.63    1.54
  -6   8   2   29.84    1.33
   6   8  -2   26.18    1.55
  -6   8   2   27.25    1.02
   6   8  -3  406.49   26.61
  -6   8   3  429.35   16.71
  -6   8   4  222.63    8.62
   6   8  -4  225.28    9.56
  -6   8   5  190.98    9.66
   6   8  -5  208.98   12.84
   6   8  -5  203.27    8.99
  -6   8   6   60.55    3.06
  -6   8   7    6.73    0.86
  -6   8   8   30.61    1.74
  -6   8   9   10.17    1.29
  -6   8  10   19.44    1.51
  -6   8  11    7.99    1.47
  -6   8  12    0.80    1.59
  -6   8  13    2.86    1.82
   6   9  -1   37.32    1.84
  -6   9   1   37.02    1.45
   6   9  -1   33.77    1.74
   6   9  -2   26.20    1.80
  -6   9   2   30.15    1.09
  -6   9   2   31.78    1.39
  -6   9   3   47.78    2.42
   6   9  -3   44.23    2.43
   6   9  -4  240.32   12.27
  -6   9   4  225.40    9.32
   6   9  -4  232.67   10.09
   6   9  -5  177.76    7.30
  -6   9   5  168.03    8.91
   6   9  -6    2.68    1.09
  -6   9   6    1.40    0.82
  -6   9   7    4.68    1.03
   6   9  -7    7.29    1.14
  -6   9   8   16.82    1.34
  -6   9   9    8.98    1.32
  -6   9  10    3.53    1.36
  -6   9  11    8.16    1.51
  -6   9  12    1.96    1.68
  -6  10   1   51.51    2.15
   6  10  -1   48.36    2.15
  -6  10   2   46.01    1.76
   6  10  -3  192.69    9.58
  -6  10   3  200.74    7.14
   6  10  -3  216.35    9.81
   6  10  -4   89.22    3.29
   6  10  -4   92.43    4.64
  -6  10   4   85.09    3.66
   6  10  -5  208.81    8.06
  -6  10   5  200.66    8.89
  -6  10   6   46.40    2.63
   6  10  -6   54.90    2.39
   6  10  -6   53.84    2.35
   6  10  -7   27.22    1.46
  -6  10   7   21.65    1.27
  -6  10   8   26.60    1.56
  -6  10   9    5.04    0.97
  -6  10  10   11.14    1.50
  -6  10  11    1.78    1.56
  -6  10  12   24.33    2.16
   6  11  -1   16.28    1.10
  -6  11   1   14.69    0.78
   6  11  -1   13.99    1.19
   6  11  -2  126.35    5.42
   6  11  -2  139.44    6.38
  -6  11   2  126.40    5.05
   6  11  -3   35.78    1.80
   6  11  -3   37.13    2.36
  -6  11   3   38.37    1.70
   6  11  -4   49.08    1.78
   6  11  -4   47.47    2.09
  -6  11   4   45.39    2.36
  -6  11   5   82.08    4.04
   6  11  -5   92.49    3.70
   6  11  -6   23.68    1.37
  -6  11   6   19.13    1.37
   6  11  -6   22.86    1.48
  -6  11   7   30.28    1.86
  -6  11   8   25.43    1.31
  -6  11   9   12.57    1.47
  -6  11  10    6.73    1.11
  -6  11  11    2.15    1.63
  -6  11  12   14.28    1.95
  -6  12   1    3.83    0.59
   6  12  -1    6.36    1.15
   6  12  -1    5.14    1.00
   6  12  -2    7.19    1.04
   6  12  -2    7.88    1.12
  -6  12   2    6.85    0.45
   6  12  -3   34.18    1.64
   6  12  -3   34.87    1.64
   6  12  -4  211.94    8.77
  -6  12   4  201.04    9.72
   6  12  -4  220.91    8.88
   6  12  -5    8.89    1.27
  -6  12   5    6.81    0.96
   6  12  -6   20.69    1.36
   6  12  -6   20.21    1.49
  -6  12   6   17.11    1.10
  -6  12   7    2.98    1.07
  -6  12   8   12.12    1.43
  -6  12   9   15.72    1.58
  -6  12  10    3.99    1.59
  -6  12  11   45.00    3.37
  -6  12  12   -0.94    1.87
   6  13  -1    5.89    1.05
  -6  13   1    5.90    0.65
   6  13  -1    5.61    1.23
   6  13  -2    0.06    0.82
  -6  13   2    0.25    0.41
   6  13  -2    0.30    1.00
  -6  13   3   29.73    1.61
  -6  13   4   35.31    1.68
   6  13  -4   37.50    1.77
   6  13  -4   38.47    1.82
  -6  13   5   11.35    1.05
   6  13  -5   11.62    1.23
   6  13  -6    1.13    1.36
   6  13  -6    1.34    1.20
  -6  13   6    0.84    1.09
  -6  13   7   32.86    1.75
  -6  13   8   22.53    1.64
  -6  13   9   10.69    1.18
  -6  13  10    2.94    1.64
  -6  13  11   11.47    1.42
  -6  13  12    3.66    1.98
  -6  14   1   45.65    2.47
   6  14  -1   48.70    2.21
   6  14  -1   48.36    2.33
   6  14  -2    4.27    1.07
   6  14  -2    5.33    1.29
  -6  14   2    4.84    0.53
  -6  14   3   13.88    0.59
   6  14  -3   14.70    1.36
  -6  14   3   13.42    0.58
   6  14  -4    3.66    1.34
   6  14  -4    3.91    1.15
   6  14  -5   25.67    1.66
   6  14  -5   27.58    1.50
  -6  14   5   23.40    1.56
   6  14  -6    2.61    1.46
   6  14  -6    2.48    1.28
  -6  14   6    1.75    0.92
   6  14  -7   31.41    1.76
   6  14  -7   29.30    1.57
  -6  14   8    2.88    1.47
  -6  14   9   11.53    1.65
  -6  14  10    3.09    1.72
  -6  14  11    3.38    1.87
  -6  15   1    0.20    0.77
  -6  15   1    1.61    0.65
   6  15  -1    0.84    1.33
   6  15  -1    2.88    1.38
   6  15  -2    3.18    1.10
   6  15  -2    3.84    1.36
  -6  15   2    2.86    0.64
  -6  15   3    3.30    0.47
   6  15  -3    4.24    1.34
  -6  15   3    2.82    0.39
   6  15  -3    4.34    1.15
  -6  15   4    7.31    1.24
   6  15  -5    6.90    1.29
   6  15  -5    6.39    1.49
  -6  15   5    5.49    1.29
   6  15  -6   27.69    1.88
   6  15  -6   32.02    2.11
   6  15  -7   12.39    1.54
   6  15  -7   13.61    1.73
  -6  15   8    2.45    1.53
  -6  15   9   15.91    1.80
  -6  15  10    7.17    1.34
  -6  15  11    3.27    1.98
   6  16  -1   16.25    1.22
   6  16  -1   14.79    1.50
  -6  16   1   14.99    0.95
   6  16  -2    0.82    1.14
   6  16  -2    0.48    1.01
  -6  16   2    0.81    0.56
   6  16  -3   22.17    1.66
   6  16  -3   22.41    1.44
   6  16  -4   32.84    1.90
   6  16  -4   33.88    1.75
   6  16  -5    4.44    1.35
   6  16  -5    6.11    1.57
   6  16  -6   96.37    4.17
   6  16  -6  102.13    4.68
   6  16  -7    0.46    1.74
   6  16  -7    0.94    1.49
  -6  16   8   23.00    1.84
  -6  16   9    8.41    1.79
  -6  16  10   -1.06    1.88
  -6  16  11   17.24    1.74
  -6  17   1   31.36    1.95
   6  17  -1   39.73    2.54
   6  17  -2    7.15    1.56
   6  17  -2    5.45    1.22
   6  17  -3    6.15    1.56
   6  17  -3    6.76    1.30
   6  17  -4    2.53    1.55
   6  17  -4    2.97    1.31
   6  17  -5   36.43    1.95
   6  17  -5   33.91    1.71
   6  17  -6   41.81    2.31
   6  17  -6   45.76    2.21
   6  17  -7    1.28    1.82
   6  17  -7   -0.43    1.59
   6  17  -8   34.45    1.99
   6  17  -8   43.94    2.23
  -6  17   9    2.34    1.85
  -6  17  10   20.00    2.24
  -6  18   1    3.25    1.23
   6  18  -2    4.95    1.27
   6  18  -2    4.73    1.65
  -6  18   3   46.23    2.29
   6  18  -4   25.47    1.80
   6  18  -4   24.71    1.91
  -6  18   5   28.96    2.07
   6  18  -6    4.41    1.83
   6  18  -6    2.27    1.56
   6  18  -7   18.70    2.10
   6  18  -7   20.78    1.46
  -6  18   8   14.90    1.45
  -6  18   9    1.20    1.93
  -6  18  10    4.79    2.19
   6  19  -1   11.71    1.84
   6  19  -1   10.45    1.35
   6  19  -2    2.38    1.75
   6  19  -2    2.12    1.31
   6  19  -3   29.11    2.04
   6  19  -3   27.84    2.11
   6  19  -4    3.54    1.76
   6  19  -4    4.87    1.46
   6  19  -5   37.19    2.27
   6  19  -5   38.12    3.08
   6  19  -6    3.53    1.66
   6  19  -6    4.92    1.94
  -6  19   7   11.37    2.14
  -6  19   8    5.45    1.39
  -6  19   9    3.00    2.09
   6  20  -1   46.94    2.24
   6  20  -1   44.85    2.53
   6  20  -2    2.96    1.39
   6  20  -2    2.92    1.34
   6  20  -3   52.45    2.37
   6  20  -3   53.95    3.46
   6  20  -4   10.87    1.57
   6  20  -4    6.62    1.93
   6  20  -5   18.51    2.09
   6  20  -5   20.28    1.77
   6  20  -6   16.62    2.19
   6  20  -6   19.63    1.89
  -6  20   7    2.87    1.87
  -6  20   8    6.62    1.44
  -6  20   9   -0.70    2.17
   6  21  -1    8.11    2.05
   6  21  -1    4.52    1.47
   6  21  -2   14.11    2.08
   6  21  -2   15.43    2.52
   6  21  -3   19.11    2.13
   6  21  -3   21.89    1.78
   6  21  -4   17.26    1.72
   6  21  -4   15.82    2.12
  -6  21   5    6.47    1.71
  -6  21   6   23.92    2.14
  -6  21   7    3.09    1.40
  -6  21   8    2.54    1.50
  -6  22   1    2.82    1.56
  -6  22   2   13.06    1.70
  -6  22   3    3.64    1.65
  -6  22   4    5.74    1.70
  -6  22   5    2.12    1.81
  -6  22   6    1.78    1.94
  -6  22   7   12.87    2.19
  -6  23   1    7.29    2.05
  -6  23   2    0.27    1.77
  -6  23   3    4.67    1.82
  -6  23   4    9.62    1.89
  -6  23   5    0.31    1.92
  -6  23   6    6.12    2.09
  -6  23   7    8.75    2.25
  -6  24   2    0.68    1.81
  -6  24   3    4.45    1.98
  -6  24   4    1.32    2.00
  -6  24   5    0.10    2.07
  -6  24   6    4.82    2.23
  -6  25   1   15.64    2.13
  -6  25   2    6.11    1.96
  -6  25   3    0.14    2.03
  -6  25   4    2.29    2.19
  -6  25   5   11.64    2.29
  -6  26   2   21.62    2.21
  -6  26   3    3.79    2.15
  -6  26   4    2.41    2.27
  -5 -20   1   12.29    0.73
  -5 -19   1   41.84    1.77
  -5 -19   2   26.80    1.10
  -5 -18   1    3.03    0.57
  -5 -17   1    0.24    0.54
   5 -16  -1    3.22    0.58
  -5 -16   1    3.58    0.91
  -5 -16   2    2.80    0.47
  -5 -16   3    1.94    0.27
   5 -15  -1   25.09    1.02
  -5 -15   1   23.46    1.31
  -5 -15   2    4.84    0.96
   5 -15  -2    6.15    0.49
  -5 -15   3   40.36    1.44
  -5 -15   7   20.01    1.04
   5 -14  -1    5.99    0.63
  -5 -14   1    5.36    0.83
  -5 -14   1    4.08    1.09
   5 -14  -2   10.26    0.63
  -5 -14   2   10.05    0.97
  -5 -14   3    1.65    0.36
  -5 -14   6   60.41    2.66
  -5 -14   7   16.98    0.84
  -5 -14   8    0.89    0.76
   5 -13  -1    4.14    0.61
  -5 -13   1    4.15    1.02
  -5 -13   1    4.22    0.79
  -5 -13   2    9.44    0.91
   5 -13  -2    7.65    0.54
   5 -13  -3   16.24    0.71
  -5 -13   3   17.01    1.10
  -5 -13   4  169.51    6.05
  -5 -13   6  211.24    8.24
  -5 -13   7    6.15    0.62
  -5 -13   8   16.20    0.95
  -5 -12   1   46.34    2.19
   5 -12  -1   48.43    1.90
  -5 -12   1   47.08    1.95
  -5 -12   2   68.92    3.03
   5 -12  -2   70.93    3.37
   5 -12  -3    8.42    0.52
  -5 -12   3    7.39    0.93
  -5 -12   4   76.66    2.81
   5 -12  -7    1.99    0.33
   5 -12  -7    2.32    0.65
  -5 -12   8   11.14    0.82
  -5 -12   9   19.74    1.17
   5 -11  -1   29.69    1.31
  -5 -11   1   30.32    1.50
  -5 -11   1   33.31    1.29
  -5 -11   2  184.82    7.92
   5 -11  -2  178.07    7.55
  -5 -11   3   47.97    2.60
   5 -11  -3   53.09    1.95
   5 -11  -4  104.22    3.95
  -5 -11   4   86.93    4.98
  -5 -11   5  132.81    5.06
   5 -11  -6  134.18    5.33
   5 -11  -6  155.86    5.09
   5 -11  -7   22.82    0.96
   5 -11  -7   24.07    0.98
   5 -11  -8    3.20    0.72
   5 -11  -8    2.86    0.64
  -5 -11   9   11.82    0.90
  -5 -10   1    4.35    0.71
   5 -10  -1    5.63    0.55
  -5 -10   2  208.42    9.83
   5 -10  -2  211.79    9.07
   5 -10  -3   50.58    2.05
  -5 -10   3   50.05    2.15
   5 -10  -4  357.77   14.41
  -5 -10   4  352.01   14.61
   5 -10  -5  215.87    9.47
   5 -10  -5  231.59    9.92
   5 -10  -5  223.24    9.12
   5 -10  -6   20.56    0.88
   5 -10  -6   23.87    0.84
   5 -10  -7    4.46    0.62
   5 -10  -7    3.68    0.48
   5 -10  -8   32.42    1.55
   5 -10  -8   34.31    1.61
  -5 -10   9   12.10    1.03
  -5 -10  10   16.95    1.18
  -5  -9   1  241.72   11.25
   5  -9  -1  244.00    9.64
  -5  -9   1  244.89   10.15
   5  -9  -2   21.52    0.93
  -5  -9   2   19.46    1.01
  -5  -9   3  157.67    6.13
   5  -9  -3  157.26    7.01
  -5  -9   4  148.27    7.50
   5  -9  -4  172.68    6.65
  -5  -9   5   45.58    1.83
   5  -9  -6  120.37    4.17
   5  -9  -6  111.08    4.59
   5  -9  -7   19.87    0.99
   5  -9  -7   22.29    0.94
   5  -9  -8   10.85    0.81
   5  -9  -8   12.47    0.77
   5  -9  -8   10.29    0.84
   5  -9  -9   34.29    1.76
   5  -9  -9   32.82    1.65
   5  -9  -9   36.67    1.46
   5  -9 -10    6.22    0.77
   5  -9 -10    5.23    1.01
  -5  -8   1  105.45    3.84
   5  -8  -1  108.60    4.99
  -5  -8   1  112.17    4.03
   5  -8  -2   12.99    0.74
  -5  -8   2   15.05    0.86
   5  -8  -3  110.39    4.74
  -5  -8   3  106.47    4.32
  -5  -8   4    4.64    0.84
  -5  -8   5   57.20    3.04
   5  -8  -6   98.61    3.74
   5  -8  -6   92.70    3.89
   5  -8  -6  101.82    3.50
   5  -8  -7    3.34    0.67
   5  -8  -7    2.59    0.56
   5  -8  -7    3.23    0.53
   5  -8  -8    5.87    0.69
   5  -8  -8    3.17    0.73
   5  -8  -8    4.79    0.71
   5  -8  -9   15.52    1.13
   5  -8  -9   16.63    1.12
   5  -8  -9   18.74    0.91
   5  -8 -10   21.80    2.60
   5  -8 -10   17.34    1.21
  -5  -8  11    8.62    1.36
  -5  -7   1  129.99    4.41
   5  -7  -1  128.25    5.66
  -5  -7   1  125.24    4.21
   5  -7  -2    6.00    0.61
  -5  -7   2    6.12    0.68
  -5  -7   2    6.87    0.73
   5  -7  -3  200.18    9.75
  -5  -7   3  208.63    8.00
  -5  -7   4   34.69    1.41
   5  -7  -5   60.16    2.44
  -5  -7   5   52.34    3.24
   5  -7  -5   62.97    2.26
   5  -7  -5   56.38    2.70
  -5  -7   6   62.53    3.90
   5  -7  -6   79.44    3.02
   5  -7  -6   78.86    2.88
   5  -7  -6   75.68    3.33
   5  -7  -7   58.07    2.15
   5  -7  -7   48.84    1.77
   5  -7  -7   46.35    2.19
   5  -7  -8   76.99    4.01
   5  -7  -8   91.60    3.25
   5  -7  -8   93.69    3.65
   5  -7  -9   18.91    1.26
   5  -7  -9   24.38    1.25
   5  -7 -10   19.27    1.46
   5  -7 -10   18.87    0.98
  -5  -7  11    4.01    1.34
   5  -6  -1   28.96    1.86
  -5  -6   1   29.37    1.16
  -5  -6   1   27.99    1.31
   5  -6  -2  112.22    5.58
  -5  -6   2  113.39    4.55
  -5  -6   2  101.33    4.08
  -5  -6   3   23.37    1.07
  -5  -6   4  136.44    5.44
   5  -6  -4  151.04    6.94
   5  -6  -5  188.68    7.65
   5  -6  -5  178.70    6.63
   5  -6  -5  168.69    7.08
  -5  -6   5  172.37    7.15
   5  -6  -6    1.64    0.59
   5  -6  -6    3.40    0.57
  -5  -6   6    1.23    0.65
   5  -6  -6    3.04    0.45
   5  -6  -7  139.55    5.25
   5  -6  -7  115.10    5.93
   5  -6  -7  133.12    4.79
   5  -6  -8   65.45    2.52
   5  -6  -8   53.10    2.57
   5  -6  -8   55.06    2.35
   5  -6  -9   63.67    3.28
   5  -6  -9   69.19    3.76
   5  -6  -9   87.45    3.03
   5  -6 -10   34.49    1.80
   5  -6 -10   28.23    1.89
   5  -6 -11   14.30    0.96
   5  -6 -11   12.25    1.74
  -5  -5   1   66.87    2.38
   5  -5  -1   63.97    2.89
  -5  -5   1   68.57    2.28
   5  -5  -1   70.08    3.13
  -5  -5   2  528.56   17.94
  -5  -5   2  489.64   18.51
   5  -5  -2  521.63   25.15
  -5  -5   3   12.40    0.83
  -5  -5   4  427.51   18.20
   5  -5  -4  448.88   18.88
   5  -5  -5   96.54    3.78
   5  -5  -5   98.43    4.04
  -5  -5   5   83.67    3.64
   5  -5  -6  116.22    4.30
  -5  -5   6   84.06    4.60
   5  -5  -6  109.64    3.87
   5  -5  -6  101.75    4.46
   5  -5  -7  215.61    8.36
   5  -5  -7  198.95   10.20
   5  -5  -7  232.67    8.71
  -5  -5   7  203.42    9.03
   5  -5  -8   22.44    1.14
   5  -5  -8   19.46    1.34
   5  -5  -8   25.90    1.00
   5  -5  -9   84.48    3.02
   5  -5  -9   73.93    3.71
   5  -5  -9   62.12    3.51
   5  -5 -10   16.17    1.71
   5  -5 -10   26.96    1.22
   5  -5 -10   22.14    1.34
   5  -5 -11   44.85    1.84
   5  -5 -11   35.68    2.38
   5  -4  -1  178.41    8.84
  -5  -4   1  187.83    6.39
  -5  -4   1  184.77    7.20
   5  -4  -1  184.33   10.62
  -5  -4   2   19.70    0.86
   5  -4  -2   20.21    0.91
   5  -4  -2   21.64    0.94
  -5  -4   2   19.11    0.82
   5  -4  -3   47.43    2.18
  -5  -4   3   41.97    1.72
  -5  -4   4    7.46    0.60
   5  -4  -4    7.55    0.31
   5  -4  -4    7.49    0.67
   5  -4  -5   52.88    2.15
  -5  -4   5   51.10    1.97
   5  -4  -5   49.41    2.07
   5  -4  -6  424.83   16.14
   5  -4  -6  432.88   17.43
  -5  -4   6  383.39   19.29
  -5  -4   7    7.87    1.00
   5  -4  -7    7.13    0.69
   5  -4  -7    9.78    0.80
   5  -4  -7    7.80    0.68
   5  -4  -8   41.34    2.58
   5  -4  -8   56.43    2.14
   5  -4  -8   47.99    2.11
   5  -4  -9   52.98    2.29
   5  -4  -9   42.81    2.37
   5  -4 -10    1.13    1.31
   5  -4 -10    0.22    0.87
   5  -4 -11    6.06    1.42
   5  -4 -11    8.40    0.98
  -5  -3   1   93.08    3.11
  -5  -3   1   93.26    3.48
   5  -3  -1   87.28    4.48
   5  -3  -1   91.12    4.13
  -5  -3   2   49.54    1.69
  -5  -3   2   46.44    1.74
   5  -3  -2   49.33    2.40
   5  -3  -2   54.41    2.17
   5  -3  -3   34.77    1.46
   5  -3  -3   38.23    1.66
  -5  -3   3   30.57    1.17
  -5  -3   4   88.46    3.60
   5  -3  -4   92.33    4.10
   5  -3  -4  109.09    4.88
   5  -3  -5  239.69   10.14
  -5  -3   5  222.19    9.33
   5  -3  -5  257.23   11.70
   5  -3  -6  182.95    7.37
   5  -3  -6  170.91    6.99
  -5  -3   6  173.03    7.10
   5  -3  -7   66.90    2.53
   5  -3  -7   62.34    2.40
   5  -3  -7   52.24    3.02
   5  -3  -8   49.94    1.93
   5  -3  -8   37.44    2.27
   5  -3  -9   11.47    1.14
   5  -3  -9    8.67    1.35
   5  -3  -9   12.80    0.83
   5  -3 -10    5.96    0.80
   5  -3 -10    3.65    1.11
   5  -3 -11    6.52    1.01
   5  -3 -11    3.67    1.41
  -5  -3  12    3.29    1.09
   5  -2  -1   24.10    1.22
  -5  -2   1   23.74    1.01
  -5  -2   1   25.24    0.97
   5  -2  -1   23.83    1.16
   5  -2  -2   11.27    0.76
   5  -2  -2   10.34    0.54
  -5  -2   2   12.29    0.76
   5  -2  -3   10.19    0.53
   5  -2  -3   11.13    0.74
  -5  -2   3   10.94    0.76
   5  -2  -4   28.35    1.39
   5  -2  -4   34.30    1.55
  -5  -2   4   27.16    1.17
  -5  -2   5   45.51    1.75
   5  -2  -5   47.51    2.07
   5  -2  -5   53.30    2.34
   5  -2  -6   90.09    3.63
  -5  -2   6   77.43    3.02
   5  -2  -6   77.06    3.20
  -5  -2   7   58.35    3.16
   5  -2  -7   68.37    2.64
   5  -2  -7   74.76    3.12
   5  -2  -7   61.45    2.99
  -5  -2   8   22.51    1.35
   5  -2  -8   31.41    1.16
   5  -2  -8   27.25    1.30
   5  -2  -8   23.57    1.39
   5  -2  -9   44.90    1.93
   5  -2  -9   37.88    2.07
   5  -2  -9   38.45    1.91
  -5  -2  10   12.88    1.46
   5  -2 -11    1.40    1.50
   5  -2 -11    1.06    0.99
  -5  -2  12    3.07    0.93
  -5  -1   1   22.12    0.98
   5  -1  -1   22.40    1.07
   5  -1  -1   22.51    1.20
   5  -1  -1   22.75    1.01
  -5  -1   1   22.26    0.84
  -5  -1   2   15.32    0.68
   5  -1  -2   16.02    0.94
   5  -1  -2   14.82    0.79
  -5  -1   2   17.35    0.83
   5  -1  -3   13.06    0.78
   5  -1  -3   13.06    0.71
  -5  -1   3   13.07    0.80
  -5  -1   4  278.05    9.88
   5  -1  -4  302.36   15.22
   5  -1  -5   63.81    2.78
  -5  -1   5   55.27    2.36
   5  -1  -6  156.29    6.12
  -5  -1   6  144.05    6.80
   5  -1  -6  168.81    7.07
   5  -1  -6  174.79    6.90
   5  -1  -7    8.12    0.86
  -5  -1   7    9.96    0.93
   5  -1  -7   10.37    0.77
   5  -1  -7    9.32    0.81
   5  -1  -8   43.03    2.61
   5  -1  -8   57.40    2.49
   5  -1  -8   48.66    2.12
  -5  -1   8   44.30    2.22
   5  -1  -9   15.68    1.40
   5  -1  -9   21.67    1.01
   5  -1  -9   17.45    1.15
   5  -1 -10    0.01    1.43
   5  -1 -10   -0.50    0.96
  -5  -1  11    8.04    1.11
  -5  -1  12   22.15    1.28
  -5   0   1    8.02    0.55
   5   0  -1    7.19    0.55
   5   0  -1    7.97    0.71
  -5   0   1   10.40    0.71
  -5   0   2    0.91    0.38
   5   0  -2    1.83    0.75
  -5   0   2    2.56    0.63
   5   0  -2    0.91    0.38
   5   0  -3   24.28    1.34
  -5   0   3   26.89    1.08
   5   0  -3   27.59    1.13
   5   0  -4   81.13    3.52
  -5   0   4   84.29    3.07
  -5   0   5  194.97    7.72
   5   0  -5  212.82    8.58
  -5   0   6    6.28    0.78
   5   0  -6    6.79    0.71
   5   0  -6    6.18    0.67
   5   0  -6    3.93    0.78
   5   0  -7    0.97    0.82
   5   0  -7    1.81    0.69
  -5   0   7    0.70    0.81
   5   0  -7    0.98    0.78
   5   0  -8    6.48    1.03
  -5   0   8    7.65    0.99
   5   0  -8    9.69    0.82
   5   0  -8    8.01    0.84
   5   0  -9   -0.07    0.95
  -5   0   9    0.42    1.36
   5   0  -9    0.32    1.15
   5   0 -10    1.20    0.82
   5   0 -10    1.25    1.24
  -5   0  11   28.46    1.38
  -5   0  12    9.45    1.31
   5   1  -1   21.77    1.35
  -5   1   1   23.57    0.86
   5   1  -1   22.42    0.99
  -5   1   1   23.09    1.09
   5   1  -2   13.90    0.86
  -5   1   2   15.50    0.82
   5   1  -2   14.91    0.91
   5   1  -3   11.69    0.64
   5   1  -3   16.12    0.88
  -5   1   3   14.00    0.80
   5   1  -4  285.44   15.49
  -5   1   4  268.05   11.19
   5   1  -5   61.66    2.99
  -5   1   5   52.32    2.20
   5   1  -6  154.76    6.84
   5   1  -6  177.81    8.93
  -5   1   6  155.55    6.34
   5   1  -7    9.43    0.79
   5   1  -7    7.73    0.94
   5   1  -7    7.98    0.88
  -5   1   7    8.37    0.85
   5   1  -8   46.24    2.22
  -5   1   8   42.97    2.15
   5   1  -8   44.58    2.20
   5   1  -8   53.98    2.06
   5   1  -9   21.59    1.09
   5   1  -9   17.80    1.21
  -5   1   9   15.05    1.45
   5   1 -10    0.16    1.57
   5   1 -10   -0.20    1.06
  -5   1  11    8.63    1.05
  -5   1  12   19.69    1.32
  -5   2   1   24.08    1.05
   5   2  -1   22.50    1.18
   5   2  -1   24.42    1.19
  -5   2   1   25.33    0.90
   5   2  -2   11.80    0.75
   5   2  -2   12.06    0.79
  -5   2   2   11.90    0.47
  -5   2   2   11.96    0.77
  -5   2   3    9.99    0.72
   5   2  -3   11.22    0.76
   5   2  -3    8.73    0.53
  -5   2   4   31.25    1.25
   5   2  -4   31.92    1.62
   5   2  -5   54.35    2.75
  -5   2   5   41.05    1.81
   5   2  -6   79.84    3.58
   5   2  -6   71.12    3.22
   5   2  -7   59.51    2.77
  -5   2   7   58.87    2.58
   5   2  -7   63.36    3.06
   5   2  -7   69.45    2.96
   5   2  -8   21.19    1.50
  -5   2   8   20.05    1.50
   5   2  -8   26.34    1.22
   5   2  -8   28.12    1.32
   5   2  -9   41.50    1.96
   5   2  -9   36.95    1.76
  -5   2   9   33.25    2.10
   5   2 -10   12.63    1.43
  -5   2  10    3.54    1.18
  -5   2  11    0.29    1.26
  -5   2  12    2.37    1.14
  -5   2  13    4.17    1.59
  -5   3   1   83.80    3.02
  -5   3   1   91.96    3.01
   5   3  -1   80.79    3.97
   5   3  -1   84.54    4.44
   5   3  -2   44.94    3.01
   5   3  -2   48.20    2.11
  -5   3   2   46.27    1.72
  -5   3   2   46.11    1.84
   5   3  -3   28.47    1.21
  -5   3   3   32.44    1.19
   5   3  -3   32.05    1.43
   5   3  -4   98.87    5.17
  -5   3   4   86.51    3.16
   5   3  -5  234.32    9.77
  -5   3   5  225.83    8.41
   5   3  -6  150.41    6.66
  -5   3   6  155.63    7.76
   5   3  -6  172.38    8.46
   5   3  -7   60.47    2.41
  -5   3   7   52.01    2.50
   5   3  -7   51.58    2.66
  -5   3   8   35.96    2.08
   5   3  -8   41.92    2.22
   5   3  -8   43.62    1.92
  -5   3   9    7.09    1.25
   5   3  -9   10.54    0.99
   5   3  -9    8.44    1.45
   5   3 -10    4.55    1.45
   5   3 -10    4.14    0.98
  -5   3  11    6.87    1.15
  -5   3  12    2.86    1.45
  -5   3  13    0.89    1.37
   5   4  -1  190.14   10.53
   5   4  -1  180.29    8.88
  -5   4   1  179.94    6.86
  -5   4   1  189.84    6.41
   5   4  -2   18.70    0.94
  -5   4   2   18.16    0.91
   5   4  -2   16.00    0.92
   5   4  -3   42.37    2.10
   5   4  -3   40.51    1.69
  -5   4   3   43.40    1.54
   5   4  -4    4.02    0.72
  -5   4   4    4.27    0.65
   5   4  -5   51.03    2.72
  -5   4   5   46.44    1.99
   5   4  -6  371.86   15.92
   5   4  -6  374.58   17.11
  -5   4   6  357.20   18.11
   5   4  -7    7.17    0.85
   5   4  -7    3.83    1.10
  -5   4   7    5.16    0.73
   5   4  -8   43.81    2.49
   5   4  -8   50.98    2.33
  -5   4   8   38.10    2.58
   5   4  -9   56.92    2.76
   5   4  -9   46.99    2.87
  -5   4   9   41.33    2.58
   5   4 -10    0.68    1.03
   5   4 -10    1.88    1.52
  -5   4  11   10.24    1.22
  -5   4  12    2.17    1.24
  -5   4  13   11.12    1.55
   5   5  -1   62.12    3.48
   5   5  -1   65.28    3.43
  -5   5   1   67.77    2.28
  -5   5   1   66.24    2.28
   5   5  -2  503.72   25.39
  -5   5   2  519.88   19.13
  -5   5   3   12.54    0.80
   5   5  -3   14.76    0.86
  -5   5   4  451.93   17.50
   5   5  -4  483.64   26.17
   5   5  -5   90.75    4.16
  -5   5   5   91.39    3.84
  -5   5   6   90.66    4.29
   5   5  -6   82.11    4.10
   5   5  -6   89.36    3.58
   5   5  -7  215.65    8.66
   5   5  -7  182.23    9.10
  -5   5   7  192.37   10.31
  -5   5   8   18.31    1.07
   5   5  -8   21.59    1.32
   5   5  -8   21.74    1.23
   5   5  -9   67.57    3.70
  -5   5   9   58.94    3.47
  -5   5  10   25.57    1.43
  -5   5  11   38.29    2.03
  -5   5  12    1.22    1.33
  -5   5  13    7.46    1.58
   5   6  -1   27.18    1.63
  -5   6   1   30.07    1.14
  -5   6   1   31.31    1.24
   5   6  -1   27.89    1.64
   5   6  -2  108.45    7.52
  -5   6   2  108.15    3.52
  -5   6   2   97.49    3.70
  -5   6   3   22.66    1.02
   5   6  -3   22.70    1.06
   5   6  -4  135.58    5.56
  -5   6   4  133.06    5.38
   5   6  -5  169.42    7.60
   5   6  -5  147.47    6.38
  -5   6   5  159.37    6.99
   5   6  -6    1.74    0.83
  -5   6   6    1.08    0.64
   5   6  -7  129.67    6.56
  -5   6   7  111.58    5.98
   5   6  -8   56.37    2.46
  -5   6   8   45.09    2.92
   5   6  -9   63.69    3.68
  -5   6   9   59.97    3.07
  -5   6  10   41.54    2.18
  -5   6  11   12.97    1.37
  -5   6  12   27.89    1.88
  -5   6  13    2.46    1.59
   5   7  -1  121.75    8.12
  -5   7   1  122.06    4.50
   5   7  -1  109.61    5.83
  -5   7   1  116.45    4.93
   5   7  -2    5.01    0.75
  -5   7   2    3.85    0.72
  -5   7   3  210.24    7.69
   5   7  -3  191.72    8.99
   5   7  -4   31.31    1.33
  -5   7   4   30.42    1.28
  -5   7   5   54.57    2.30
   5   7  -5   61.12    3.46
   5   7  -5   47.42    2.35
  -5   7   6   70.75    3.28
   5   7  -6   69.00    3.22
  -5   7   7   42.93    2.19
   5   7  -7   49.61    2.38
   5   7  -8   83.18    3.52
  -5   7   8   69.65    3.68
   5   7  -9   23.03    1.38
   5   7  -9   21.57    1.69
  -5   7  10   19.68    1.41
  -5   7  11    4.86    1.32
  -5   7  12   15.86    1.64
  -5   7  13    3.34    1.68
   5   8  -1  104.74    5.47
  -5   8   1  106.07    4.76
   5   8  -1   96.49    5.25
  -5   8   1  104.98    4.06
   5   8  -2    9.79    0.64
  -5   8   2   11.83    0.83
  -5   8   2   10.35    0.39
   5   8  -3   97.95    4.24
  -5   8   3   99.19    3.81
  -5   8   4    4.17    0.68
   5   8  -4    3.73    0.81
  -5   8   5   61.89    2.82
   5   8  -5   62.15    2.43
   5   8  -5   52.50    2.70
  -5   8   6   85.30    4.09
   5   8  -8    5.02    1.09
  -5   8   8    2.83    0.72
   5   8  -9   18.05    1.71
   5   8  -9   20.85    1.38
  -5   8  10   20.19    1.46
  -5   8  12    0.85    1.51
  -5   8  13   31.33    2.36
  -5   9   1  224.40    8.73
  -5   9   1  226.72   11.28
   5   9  -1  233.45   13.04
   5   9  -2   19.89    1.04
  -5   9   2   20.13    1.04
  -5   9   2   19.64    0.77
   5   9  -3  145.68    5.58
  -5   9   3  143.91    5.62
   5   9  -3  150.56    9.03
  -5   9   4  162.35    6.56
   5   9  -4  161.32    6.77
   5   9  -5   34.76    1.99
  -5   9   5   42.18    1.79
  -5   9   6  104.49    4.89
  -5   9   7   17.57    1.14
   5   9  -8   13.14    1.22
  -5   9   8    9.84    0.91
  -5   9   9   34.36    1.72
  -5   9  10    6.36    1.34
  -5   9  11    8.71    1.48
  -5   9  12   19.01    1.84
  -5  10   1    4.03    0.49
   5  10  -1    4.87    0.96
  -5  10   2  192.34    8.96
   5  10  -2  183.85   10.63
   5  10  -2  201.75    8.34
  -5  10   2  204.09    7.25
  -5  10   3   45.81    1.91
   5  10  -3   47.76    2.09
  -5  10   4  348.33   14.74
  -5  10   5  197.53    8.80
  -5  10   5  208.75    8.37
  -5  10   6   16.79    1.13
  -5  10   6   20.12    0.85
  -5  10   7    3.18    0.77
  -5  10   7    4.18    0.66
   5  10  -8   35.37    1.62
  -5  10   8   30.94    1.39
  -5  10   9   14.81    1.43
  -5  10  10   21.14    1.60
  -5  10  11    6.74    1.55
   5  11  -1   29.50    1.36
  -5  11   1   29.27    1.43
  -5  11   2  167.43    8.61
  -5  11   2  172.90    7.55
   5  11  -2  166.11    7.32
   5  11  -2  172.85    7.95
   5  11  -3   50.91    3.07
  -5  11   3   54.19    1.95
  -5  11   3   50.67    1.88
  -5  11   4   95.33    4.08
  -5  11   4   92.90    3.52
  -5  11   5  128.46    5.31
  -5  11   5  123.81    5.84
  -5  11   6  132.52    5.55
  -5  11   6  124.12    6.92
  -5  11   7   22.32    0.94
  -5  11   7   18.76    1.28
   5  11  -8    4.50    0.90
  -5  11   8    2.72    0.87
   5  11  -9   13.96    1.41
  -5  11   9   11.48    1.05
  -5  11  10   11.71    1.51
  -5  11  11   29.72    2.21
  -5  11  12    9.11    1.82
   5  12  -1   45.08    2.25
  -5  12   1   41.15    2.61
   5  12  -1   43.89    1.99
   5  12  -2   56.84    2.72
  -5  12   2   60.86    2.60
   5  12  -2   68.10    4.19
  -5  12   2   59.08    3.26
   5  12  -3    6.99    0.94
  -5  12   3    7.80    0.84
  -5  12   3    6.61    0.41
   5  12  -3    6.96    0.81
   5  12  -4   77.81    2.83
  -5  12   4   73.54    3.31
  -5  12   4   75.99    2.84
  -5  12   5    7.25    0.92
  -5  12   5    7.59    0.47
  -5  12   6  128.20    7.45
  -5  12   6  129.69    5.42
  -5  12   7    1.61    0.68
  -5  12   7    2.00    0.78
  -5  12   8   10.31    0.87
   5  12  -8   13.20    1.36
  -5  12   9   16.59    1.15
   5  12  -9   20.33    1.56
  -5  12  10    1.68    1.50
  -5  12  11   21.75    1.95
  -5  12  12    2.62    1.84
   5  13  -1    3.57    1.09
  -5  13   1    3.86    0.59
  -5  13   1    3.64    0.58
   5  13  -1    4.30    0.87
   5  13  -2    6.86    0.93
   5  13  -2    6.54    1.08
  -5  13   3   16.14    1.02
   5  13  -3   16.55    1.25
   5  13  -3   16.13    1.30
  -5  13   3   15.05    0.69
  -5  13   4  169.13    7.70
   5  13  -4  189.42    6.51
  -5  13   4  181.93    6.90
  -5  13   5   28.18    1.37
   5  13  -5   34.25    1.64
  -5  13   5   26.24    1.07
  -5  13   6  168.00    8.83
  -5  13   6  167.34    7.21
  -5  13   7    5.55    0.74
  -5  13   8   14.48    1.04
  -5  13   9   11.11    1.54
  -5  13  10   15.44    1.71
  -5  13  11   14.78    1.89
  -5  13  12    3.88    1.94
  -5  14   1    5.14    0.67
  -5  14   1    4.62    0.72
  -5  14   1    4.40    0.63
   5  14  -1    4.90    0.91
   5  14  -1    4.96    1.20
   5  14  -2   10.72    1.19
  -5  14   2    7.72    0.55
   5  14  -2    8.82    0.99
   5  14  -3    2.06    0.88
   5  14  -3    1.54    0.98
  -5  14   3    2.58    1.06
  -5  14   3    1.14    0.48
  -5  14   4   28.96    1.62
  -5  14   4   28.95    1.13
   5  14  -4   32.99    1.72
   5  14  -4   34.37    1.69
  -5  14   5   61.52    2.43
  -5  14   5   61.85    3.21
   5  14  -5   67.11    4.62
  -5  14   6   52.29    2.14
  -5  14   6   50.87    2.67
   5  14  -7   17.14    1.44
  -5  14   7   13.24    0.89
   5  14  -8    0.92    1.39
  -5  14   8    0.37    0.80
  -5  14   9    1.59    1.52
  -5  14  10   23.96    1.98
  -5  14  11    0.42    1.82
  -5  14  12    3.06    1.47
  -5  15   1   22.80    1.25
  -5  15   1   24.34    1.74
   5  15  -1   23.69    1.26
   5  15  -1   25.33    1.52
   5  15  -2    5.12    1.01
  -5  15   2    5.36    0.58
  -5  15   3   36.46    1.83
   5  15  -3   40.16    1.68
   5  15  -3   40.63    1.85
  -5  15   3   38.33    2.07
   5  15  -4   92.63    5.95
  -5  15   4   86.53    4.03
   5  15  -4   94.19    3.68
  -5  15   4   86.73    3.69
  -5  15   5    2.55    1.00
   5  15  -5    3.00    0.86
  -5  15   5    2.13    0.59
   5  15  -5    3.28    1.03
   5  15  -6   10.27    1.56
   5  15  -6   10.41    1.33
  -5  15   6    8.53    0.70
  -5  15   7   16.09    0.86
  -5  15   8    9.74    1.54
  -5  15   9   11.41    1.25
  -5  15  10    0.73    1.75
  -5  15  11   15.43    2.06
  -5  16   1    3.22    0.76
  -5  16   1    2.77    0.73
   5  16  -1    3.11    1.32
   5  16  -1    3.72    0.98
   5  16  -2    2.05    1.04
   5  16  -2    2.45    1.31
  -5  16   2    1.72    0.60
   5  16  -3    1.37    1.10
  -5  16   3    1.54    0.58
   5  16  -3    1.76    1.31
  -5  16   4    6.26    0.66
   5  16  -4    6.68    1.21
  -5  16   4    5.78    1.12
   5  16  -4    5.25    1.46
  -5  16   5   16.90    0.84
   5  16  -5   19.73    1.42
  -5  16   5   15.75    1.22
   5  16  -5   17.78    1.27
   5  16  -6    4.95    1.36
   5  16  -6    5.49    1.60
  -5  16   6    4.65    0.68
  -5  16   7    0.84    1.44
  -5  16   8   16.05    1.28
  -5  16   9    5.65    1.71
  -5  16  10    5.08    1.88
  -5  16  11   16.59    2.22
   5  17  -1   -0.39    1.43
   5  17  -1    0.41    1.01
   5  17  -2   23.31    1.66
   5  17  -2   24.23    1.56
  -5  17   3    6.23    0.71
   5  17  -3    8.92    1.20
   5  17  -3    6.06    1.46
   5  17  -4   23.04    1.48
  -5  17   4   21.96    1.10
   5  17  -4   23.20    1.73
  -5  17   4   20.22    1.40
  -5  17   5   10.53    0.80
   5  17  -5   13.16    1.66
   5  17  -5   13.36    1.42
   5  17  -6   24.85    1.94
   5  17  -6   27.70    1.71
  -5  17   7    8.70    1.56
  -5  17   8   19.24    1.41
  -5  17   9    4.67    1.81
  -5  17  10    3.05    1.39
   5  18  -1    2.83    1.31
   5  18  -1    1.89    1.53
  -5  18   2   14.34    1.12
   5  18  -2   16.98    1.26
   5  18  -2   18.44    1.31
   5  18  -3   34.75    2.03
  -5  18   3   31.88    1.81
   5  18  -3   36.41    1.79
  -5  18   4   26.59    1.48
   5  18  -4   28.57    1.54
   5  18  -4   31.65    1.90
   5  18  -5   52.04    2.48
   5  18  -5   57.00    3.30
  -5  18   6    8.48    1.56
  -5  18   7   15.65    1.74
  -5  18   8    2.87    1.76
  -5  18   9    1.35    1.89
   5  19  -1   40.76    2.19
   5  19  -1   41.86    2.23
  -5  19   1   35.89    2.30
   5  19  -2   27.26    1.80
  -5  19   2   19.76    1.47
  -5  19   3   14.93    1.12
   5  19  -3   18.20    1.35
   5  19  -3   17.82    1.52
  -5  19   4    0.15    1.39
   5  19  -5   98.26    4.95
   5  19  -5   88.95    4.03
   5  19  -6    8.46    1.62
   5  19  -6    8.19    1.39
   5  19  -7    2.21    1.73
   5  19  -7    3.06    2.00
  -5  19   9    6.04    2.03
   5  20  -1   11.04    1.29
   5  20  -1   13.63    1.82
   5  20  -2    7.32    1.31
   5  20  -2    6.61    1.26
   5  20  -3    3.19    1.36
   5  20  -3    4.16    1.74
   5  20  -4    9.07    1.51
   5  20  -4    9.36    1.80
   5  20  -5   12.59    1.65
   5  20  -5   13.40    1.95
   5  20  -6   33.35    2.12
   5  20  -6   25.95    2.29
  -5  20   7    2.82    1.84
  -5  20   8   -0.31    1.37
  -5  20   9    0.23    2.12
   5  21  -1   14.62    1.67
   5  21  -1   14.26    1.95
   5  21  -2    9.97    1.42
   5  21  -2   11.74    1.90
   5  21  -3   40.21    3.23
   5  21  -3   42.02    2.42
   5  21  -4   16.98    1.69
   5  21  -4   14.37    2.01
   5  21  -5    1.64    1.68
   5  21  -5   -0.20    1.99
  -5  21   6    8.47    1.82
  -5  21   7   11.89    2.02
  -5  21   8    5.70    2.06
   5  22  -1    2.30    1.98
   5  22  -1    2.44    1.68
   5  22  -2   20.88    2.16
   5  22  -2   25.15    3.17
   5  22  -3    2.77    1.50
   5  22  -3    3.36    2.00
   5  22  -4   12.95    2.11
   5  22  -4   11.44    1.77
  -5  22   5   -0.33    1.75
  -5  22   6    2.86    1.33
  -5  22   7   24.92    1.85
  -5  22   8   10.90    2.24
  -5  23   1    0.59    1.82
  -5  23   2   21.46    2.00
  -5  23   3    3.23    1.60
  -5  23   4    9.01    1.81
  -5  23   5   11.59    1.94
  -5  23   6   14.05    2.12
  -5  23   7   15.26    2.24
   5  24  -1   17.50    1.82
  -5  24   1   21.32    1.94
   5  24  -2    0.57    1.71
  -5  24   2    0.75    1.55
  -5  24   3    5.97    1.77
   5  24  -3    7.55    1.80
  -5  24   4   -0.31    1.85
  -5  24   5    1.80    1.97
  -5  24   6   16.82    2.26
  -5  24   7    3.06    2.24
  -5  25   1   32.27    2.36
   5  25  -2   -0.12    1.80
  -5  25   2    1.38    1.63
  -5  25   3   12.79    2.05
  -5  25   4    2.29    1.98
  -5  25   5    9.80    2.14
  -5  26   1    7.88    1.91
   5  26  -2   25.43    2.23
  -5  26   2   23.92    2.08
  -5  26   3    1.80    2.06
  -5  26   4    6.01    2.11
  -5  26   5    3.93    2.26
  -5  27   1    0.87    1.98
  -5  27   3    7.18    2.20
  -4 -18   1    7.94    0.96
  -4 -18   6   12.28    0.82
  -4 -17   1   30.55    1.75
  -4 -17   7   27.29    1.37
  -4 -16   1    1.46    0.80
   4 -16  -1    1.08    0.45
  -4 -16   2  141.60    7.92
   4 -16  -2  160.23    5.40
  -4 -16   7   15.59    0.90
  -4 -16   8   12.70    1.18
  -4 -15   1    4.05    0.79
   4 -15  -1    5.10    0.49
  -4 -15   2   31.59    1.55
  -4 -15   5   43.48    1.95
  -4 -15   7   24.39    1.26
  -4 -15   8    5.60    0.88
   4 -14  -1    2.57    1.72
  -4 -14   1    3.82    0.73
  -4 -14   2    1.63    0.80
   4 -14  -2    2.39    0.34
  -4 -14   3    5.37    0.91
  -4 -14   5   36.65    1.63
  -4 -14   7   10.78    1.41
  -4 -14   8    3.83    0.80
  -4 -14   9    3.60    1.22
  -4 -13   1   55.94    2.12
   4 -13  -1   54.96    2.24
  -4 -13   2   70.73    2.52
   4 -13  -2   63.95    2.62
  -4 -13   3   40.35    1.59
  -4 -13   7    6.30    0.79
  -4 -13   8   11.05    1.01
  -4 -13   9   -0.34    0.92
  -4 -12   1  161.79    6.68
   4 -12  -1  156.73    6.32
  -4 -12   1  168.58    6.50
  -4 -12   2   74.72    2.72
   4 -12  -2   70.53    2.83
  -4 -12   3  157.28    6.73
   4 -12  -3  159.69    5.99
  -4 -12   4  122.56    4.56
  -4 -12   6  103.42    3.91
   4 -12  -7    7.37    0.77
   4 -12  -7    6.93    0.40
   4 -12  -8   18.73    1.09
   4 -12  -8   16.93    0.86
  -4 -12   9   16.42    1.32
  -4 -12  10   10.89    1.54
  -4 -11   1  178.13    6.19
   4 -11  -1  159.30    6.96
  -4 -11   2  116.68    4.28
   4 -11  -2  105.69    4.24
  -4 -11   3   10.23    0.85
   4 -11  -3    9.73    0.44
  -4 -11   4   41.69    1.90
   4 -11  -5  159.45    5.30
  -4 -11   5  127.44    6.49
   4 -11  -6   30.98    1.19
   4 -11  -6   29.43    1.07
   4 -11  -7   90.77    3.65
   4 -11  -7   96.78    4.43
   4 -11  -8    1.58    0.88
   4 -11  -8    1.37    0.66
  -4 -11   9   25.79    1.62
  -4 -11  10    5.53    1.22
   4 -10  -1   11.35    0.62
  -4 -10   1   11.76    0.73
  -4 -10   1   11.08    0.85
  -4 -10   2  432.21   18.10
   4 -10  -2  419.83   16.85
   4 -10  -3    5.19    0.36
  -4 -10   3    4.56    0.76
  -4 -10   4   35.24    1.48
   4 -10  -4   35.94    1.36
  -4 -10   5   84.42    4.23
   4 -10  -5   96.06    3.22
   4 -10  -5   92.32    3.37
   4 -10  -6   28.07    1.14
   4 -10  -6   26.92    1.00
   4 -10  -7   81.67    3.24
   4 -10  -7   77.33    3.21
   4 -10  -8    8.60    0.78
   4 -10  -8    8.02    0.75
  -4 -10   9   17.10    1.14
  -4 -10  10   27.63    1.76
   4  -9  -1  133.25    5.57
  -4  -9   1  133.41    4.94
  -4  -9   1  136.97    6.72
  -4  -9   2  497.65   19.92
   4  -9  -3   35.08    1.53
  -4  -9   3   34.64    1.38
  -4  -9   4  149.37    5.57
   4  -9  -4  135.30    5.79
   4  -9  -4  153.19    5.68
   4  -9  -5   11.94    0.54
  -4  -9   5   10.93    0.95
   4  -9  -6   36.80    1.50
   4  -9  -6   41.13    1.54
   4  -9  -7    4.58    0.68
   4  -9  -7    2.70    0.58
   4  -9  -8   30.86    1.27
   4  -9  -8   30.20    1.45
   4  -9  -8   29.52    1.96
   4  -9  -9    0.77    1.06
   4  -9  -9    1.12    0.90
   4  -9  -9    1.42    0.54
  -4  -9  10    8.14    1.20
  -4  -8   1  574.47   22.29
  -4  -8   1  575.38   20.78
   4  -8  -1  568.90   25.07
  -4  -8   2   32.84    1.41
   4  -8  -2   32.95    1.37
  -4  -8   3  316.59   12.13
   4  -8  -3  303.77   12.72
  -4  -8   4   39.32    1.63
  -4  -8   5   33.93    1.68
   4  -8  -5   36.85    1.53
   4  -8  -5   39.53    1.52
   4  -8  -6   29.76    1.18
   4  -8  -6   30.89    1.34
   4  -8  -6   27.89    1.22
  -4  -8   6   25.18    1.33
   4  -8  -7   83.31    3.65
   4  -8  -7   76.62    3.38
   4  -8  -7   92.65    3.43
   4  -8  -8   25.99    1.32
   4  -8  -8   24.68    1.40
   4  -8  -8   31.48    1.23
   4  -8  -9   15.29    1.08
   4  -8  -9   16.75    0.86
   4  -8  -9   13.51    1.27
   4  -8 -10    2.30    1.17
   4  -8 -10    3.93    0.63
  -4  -7   1   20.30    1.00
  -4  -7   1   20.92    0.88
   4  -7  -1   21.93    1.00
  -4  -7   2   88.28    2.97
   4  -7  -2   85.00    3.81
  -4  -7   3  144.13    5.24
   4  -7  -3  145.61    6.67
   4  -7  -4  295.09   12.28
  -4  -7   4  287.22   12.01
   4  -7  -5   16.99    0.70
   4  -7  -5   15.71    0.90
  -4  -7   5   15.01    0.96
   4  -7  -6   25.36    1.15
  -4  -7   6   23.24    1.23
   4  -7  -6   23.84    1.07
   4  -7  -6   25.34    1.12
   4  -7  -7  101.35    3.73
   4  -7  -7   90.95    4.05
   4  -7  -7  103.94    3.73
   4  -7  -8   63.38    2.52
   4  -7  -8   60.95    2.57
   4  -7  -8   55.56    2.86
   4  -7  -9   75.16    2.81
   4  -7  -9   73.86    3.23
   4  -7  -9   62.00    3.29
   4  -7 -10   43.06    1.74
   4  -7 -10   31.19    2.16
   4  -7 -10   37.30    2.11
  -4  -6   1    0.07    0.37
  -4  -6   1    0.33    0.51
   4  -6  -1    0.86    0.49
  -4  -6   2  492.44   16.09
   4  -6  -2  455.00   21.62
  -4  -6   3  169.68    7.76
  -4  -6   4   64.83    2.68
   4  -6  -4   64.70    2.81
   4  -6  -4   64.28    2.79
  -4  -6   5  262.92   11.35
   4  -6  -5  257.98   11.49
   4  -6  -5  257.90   11.57
   4  -6  -5  250.07   10.50
  -4  -6   6   42.45    2.04
   4  -6  -6   49.76    2.09
   4  -6  -6   49.55    1.81
   4  -6  -6   44.53    1.84
  -4  -6   7  111.63    5.82
   4  -6  -7  143.98    5.29
   4  -6  -7  119.99    5.31
   4  -6  -7  126.34    5.29
   4  -6  -8   54.97    2.45
   4  -6  -8   51.28    2.60
   4  -6  -8   64.91    2.25
   4  -6  -9  119.02    5.06
   4  -6  -9  104.21    5.27
   4  -6  -9  126.32    4.60
   4  -6 -10   62.80    3.11
   4  -6 -10   50.79    3.24
   4  -6 -10   73.60    2.74
  -4  -5   1   39.75    1.41
   4  -5  -1   39.62    1.74
  -4  -5   2  109.65    3.93
   4  -5  -2  113.28    5.30
  -4  -5   3   44.80    1.65
   4  -5  -3   50.18    1.93
  -4  -5   4   17.51    0.91
   4  -5  -4   20.32    0.86
   4  -5  -4   18.45    0.76
   4  -5  -5  256.25   10.90
  -4  -5   5  210.70   10.54
   4  -5  -5  233.23    9.53
   4  -5  -6   28.84    1.22
   4  -5  -6   27.50    1.23
   4  -5  -6   30.62    1.30
   4  -5  -7  128.73    4.97
   4  -5  -7  133.56    4.95
   4  -5  -7  118.00    5.63
  -4  -5   7  116.87    4.64
   4  -5  -8  109.04    4.03
   4  -5  -8   95.22    4.53
   4  -5  -8   95.12    4.56
   4  -5  -9   50.86    2.56
   4  -5  -9   43.30    2.43
   4  -5 -10   13.83    1.33
   4  -5 -10   16.41    0.89
   4  -5 -10   10.57    1.60
   4  -5 -11   24.70    1.23
  -4  -5  11   23.77    1.43
  -4  -4   1   57.14    1.90
  -4  -4   1   56.17    1.98
   4  -4  -1   58.81    3.03
   4  -4  -1   56.82    2.80
  -4  -4   2  115.90    4.16
  -4  -4   3    1.43    0.57
   4  -4  -3    1.86    0.49
   4  -4  -4  126.45    5.42
   4  -4  -4  130.55    6.18
  -4  -4   4  125.76    4.55
  -4  -4   5  146.56    6.05
   4  -4  -5  147.11    6.53
   4  -4  -5  158.11    6.66
  -4  -4   6  144.55    7.43
   4  -4  -6  172.07    7.22
   4  -4  -6  155.32    7.33
   4  -4  -6  168.31    6.76
  -4  -4   7   36.21    1.82
   4  -4  -7   44.96    1.81
   4  -4  -7   39.53    1.65
   4  -4  -7   36.74    1.84
  -4  -4   8   84.91    5.94
   4  -4  -8  103.06    4.50
   4  -4  -8   93.32    5.33
   4  -4  -8  113.38    4.16
   4  -4  -9   39.98    2.21
   4  -4  -9   46.34    1.79
   4  -4  -9   36.75    2.09
  -4  -4  10   14.38    1.11
   4  -4 -10   13.76    1.59
   4  -4 -10   17.34    0.94
  -4  -4  11    9.51    1.57
   4  -4 -11    9.69    0.88
  -4  -4  12    8.26    1.76
  -4  -3   1   77.65    2.55
   4  -3  -1   74.10    3.83
   4  -3  -1   77.79    3.17
  -4  -3   1   79.55    3.58
  -4  -3   2  183.40    8.26
   4  -3  -2  193.46   10.15
   4  -3  -2  170.90    8.03
   4  -3  -3  139.57    6.40
  -4  -3   3  150.18    5.78
   4  -3  -3  142.34    6.29
   4  -3  -3  150.81    6.93
  -4  -3   4   77.19    3.13
   4  -3  -4   84.04    3.59
   4  -3  -4   78.96    3.50
   4  -3  -5  128.02    5.26
   4  -3  -5  118.41    5.28
   4  -3  -5  117.19    5.02
   4  -3  -6   32.08    1.32
  -4  -3   6   26.22    1.38
   4  -3  -6   34.73    1.43
   4  -3  -7   30.93    1.85
  -4  -3   7   33.28    1.46
   4  -3  -7   37.88    1.54
   4  -3  -7   33.89    1.56
   4  -3  -8   29.25    1.32
  -4  -3   8   25.90    1.64
   4  -3  -8   28.49    1.29
   4  -3  -8   25.06    1.60
   4  -3  -9   36.08    1.90
   4  -3  -9   33.85    1.79
   4  -3  -9   44.17    1.77
  -4  -3  10   20.26    1.51
   4  -3 -10   18.14    1.86
   4  -3 -10   24.72    1.15
  -4  -3  11    3.88    1.49
   4  -3 -11    1.35    0.84
  -4  -3  12    3.23    1.67
  -4  -2   1   13.22    0.59
   4  -2  -1   14.16    0.67
   4  -2  -1   13.47    0.67
  -4  -2   1   14.82    0.71
  -4  -2   2   82.04    2.71
   4  -2  -2   82.72    3.88
   4  -2  -2   81.18    3.38
  -4  -2   3    4.84    0.57
   4  -2  -3    6.09    0.55
   4  -2  -4  520.57   26.20
   4  -2  -4  609.97   29.46
  -4  -2   4  577.01   24.18
   4  -2  -5  326.00   14.34
   4  -2  -5  299.78   14.20
   4  -2  -5  300.35   14.41
  -4  -2   5  302.16   13.23
   4  -2  -6  115.46    4.91
   4  -2  -6  109.70    5.20
  -4  -2   6   98.05    5.09
   4  -2  -6  122.93    5.29
   4  -2  -7    0.66    0.62
   4  -2  -7    1.57    0.66
   4  -2  -7    1.25    0.69
  -4  -2   7    1.09    0.81
   4  -2  -8   15.62    0.99
   4  -2  -8   15.41    1.29
   4  -2  -8   16.90    0.85
  -4  -2   8   13.82    1.10
  -4  -2   9   13.05    1.26
   4  -2  -9   15.57    1.17
   4  -2  -9   19.50    0.87
   4  -2  -9   14.95    1.52
  -4  -2  10   12.63    1.35
   4  -2 -10   12.88    0.96
   4  -2 -10   11.96    1.69
   4  -2 -11    9.07    0.83
  -4  -2  11    8.47    1.51
  -4  -2  12    5.62    1.67
   4  -2 -12    6.92    1.09
  -4  -1   1   10.37    0.52
   4  -1  -1   11.89    0.58
   4  -1  -1   13.03    0.66
  -4  -1   1   11.70    0.64
   4  -1  -2  309.49   15.68
   4  -1  -2  290.37   16.27
  -4  -1   2  314.46   13.33
  -4  -1   3   28.46    1.07
   4  -1  -3   29.90    1.50
  -4  -1   4  364.96   13.16
   4  -1  -4  370.59   17.05
  -4  -1   5  153.45    5.67
   4  -1  -5  148.97    5.89
   4  -1  -5  144.13    5.93
   4  -1  -5  139.71    6.85
  -4  -1   6   93.36    4.21
   4  -1  -6   93.18    4.16
   4  -1  -6   96.11    4.09
   4  -1  -6  110.83    5.12
   4  -1  -7   35.25    1.44
   4  -1  -7   28.05    1.40
   4  -1  -7   33.12    1.45
  -4  -1   7   30.83    1.32
   4  -1  -8    6.42    0.86
   4  -1  -8    6.51    0.68
  -4  -1   8    6.11    0.94
   4  -1  -8    6.81    1.02
  -4  -1   9    9.26    1.14
   4  -1  -9   10.03    1.32
   4  -1  -9   10.05    1.29
   4  -1  -9   14.83    0.81
  -4  -1  10    7.01    1.25
   4  -1 -10    7.17    1.69
   4  -1 -10    7.13    0.95
  -4  -1  11   22.85    1.16
   4  -1 -12   11.59    1.20
  -4  -1  12   10.62    1.69
  -4  -1  13   11.03    1.95
   4   0  -1  257.21   14.78
  -4   0   1  263.53    9.61
  -4   0   1  256.39    9.07
   4   0  -1  261.31   11.00
   4   0  -2  165.85    8.40
  -4   0   2  157.19    5.52
   4   0  -2  181.54   10.05
   4   0  -3  833.79   48.12
  -4   0   3  817.23   32.58
   4   0  -4   83.90    4.00
  -4   0   4   78.43    3.39
   4   0  -5    0.05    0.61
  -4   0   5   -0.02    0.57
   4   0  -5    0.93    0.54
   4   0  -5    0.03    0.54
   4   0  -6    1.53    0.66
   4   0  -6    2.49    0.58
   4   0  -6    1.88    0.69
  -4   0   6    2.39    0.65
   4   0  -7    0.25    0.79
   4   0  -7    0.19    0.60
   4   0  -7    0.43    0.69
   4   0  -8  121.55    5.10
   4   0  -8  105.40    5.23
  -4   0   8  112.55    4.33
   4   0  -8  100.27    5.49
   4   0  -9   47.34    2.53
  -4   0   9   46.13    2.55
   4   0  -9   58.51    2.29
   4   0 -10   -0.90    0.77
  -4   0  10    0.07    1.16
   4   0 -10    1.55    1.38
  -4   0  11   23.88    1.52
   4   0 -12    1.22    1.17
  -4   0  12    1.75    1.57
  -4   0  13    1.67    1.83
  -4   1   1   11.86    0.51
  -4   1   1   12.16    0.65
   4   1  -1   11.22    0.75
   4   1  -1   10.36    0.56
   4   1  -2  277.94   12.63
   4   1  -2  312.06   15.26
  -4   1   2  307.59   11.22
   4   1  -3   28.50    1.22
  -4   1   3   30.86    1.35
   4   1  -4  376.85   19.60
  -4   1   4  356.26   13.64
  -4   1   5  146.31    5.67
   4   1  -5  157.88    7.06
   4   1  -6   97.61    4.19
   4   1  -6  107.95    4.79
   4   1  -6   95.24    4.77
  -4   1   6   97.62    4.35
   4   1  -7   28.96    1.39
   4   1  -7   29.36    1.47
  -4   1   7   28.56    1.41
   4   1  -7   28.20    1.22
   4   1  -8    7.22    0.74
   4   1  -8    5.41    1.11
  -4   1   8    5.83    0.87
   4   1  -8    6.31    0.92
  -4   1   9    9.23    1.24
   4   1  -9   12.50    1.42
   4   1  -9   11.82    0.88
   4   1 -10    6.99    1.04
   4   1 -10    7.73    1.48
  -4   1  10    5.58    1.17
  -4   1  11   22.23    1.22
  -4   1  12    8.94    1.59
   4   1 -12   11.33    1.33
  -4   1  13   10.26    1.88
   4   2  -1   11.82    0.61
  -4   2   1   14.38    0.70
   4   2  -1   13.76    0.70
  -4   2   1   13.76    0.60
   4   2  -2   75.25    4.30
  -4   2   2   90.35    3.39
   4   2  -2   84.06    3.65
   4   2  -3    3.03    0.55
  -4   2   3    4.22    0.52
   4   2  -4  580.35   21.36
  -4   2   4  529.89   19.11
   4   2  -5  272.52   11.01
  -4   2   5  299.95   12.26
   4   2  -5  289.41   11.42
   4   2  -6  109.83    5.07
   4   2  -6  119.18    5.20
  -4   2   6  102.42    4.38
   4   2  -7    1.76    0.93
   4   2  -7    1.51    0.67
  -4   2   7    1.47    0.66
   4   2  -7    0.46    0.90
   4   2  -8   16.12    1.08
   4   2  -8   16.83    0.91
   4   2  -8   13.01    1.23
  -4   2   8   13.26    0.94
   4   2  -9   14.52    1.53
   4   2  -9   19.75    1.01
  -4   2   9   13.16    1.10
   4   2 -10   12.78    1.00
   4   2 -10   12.69    1.90
  -4   2  10   10.53    1.21
  -4   2  11    9.91    1.07
   4   2 -12    5.76    1.12
  -4   2  12    5.33    1.53
   4   3  -1   76.16    4.44
   4   3  -1   77.97    3.44
  -4   3   1   71.47    3.00
  -4   3   1   80.83    2.72
   4   3  -2  176.27    7.77
  -4   3   2  181.89    6.92
   4   3  -3  151.99    7.97
  -4   3   3  144.86    6.22
  -4   3   4   78.03    3.39
   4   3  -4   80.46    3.75
   4   3  -5  103.14    4.18
   4   3  -5  119.02    5.03
  -4   3   5  108.14    4.79
   4   3  -6   24.81    1.41
   4   3  -6   31.60    1.25
  -4   3   6   27.26    1.23
   4   3  -7   36.23    1.55
   4   3  -7   29.21    1.49
   4   3  -7   29.56    1.48
   4   3  -8   26.82    1.40
  -4   3   8   23.94    1.42
   4   3  -9   40.25    2.22
   4   3  -9   44.32    1.78
  -4   3   9   33.27    2.29
   4   3 -10   17.80    1.74
   4   3 -10   23.77    1.42
  -4   3  10   20.17    1.33
   4   3 -11    1.69    1.06
  -4   3  11    1.14    1.27
  -4   3  12    2.55    1.47
  -4   3  13    0.44    1.30
   4   4  -1   54.55    3.23
   4   4  -1   60.02    3.65
  -4   4   1   59.85    1.98
  -4   4   1   56.68    2.18
   4   4  -2  116.60    5.96
  -4   4   2  117.79    4.15
   4   4  -3    1.21    0.56
  -4   4   3    0.88    0.50
   4   4  -4  121.53    4.55
  -4   4   4  125.81    5.03
   4   4  -5  149.93    6.52
   4   4  -5  131.10    5.38
  -4   4   5  140.01    6.63
   4   4  -6  159.19    6.35
   4   4  -6  149.34    6.49
  -4   4   6  150.99    6.61
   4   4  -7   33.78    1.84
   4   4  -7   39.42    1.81
   4   4  -7   33.72    1.63
  -4   4   7   34.70    1.79
   4   4  -8   92.85    4.82
   4   4  -8  103.73    4.49
  -4   4   8   88.61    4.66
   4   4  -9   39.09    2.25
   4   4  -9   47.94    2.11
  -4   4   9   36.35    1.99
  -4   4  10   16.84    1.18
   4   4 -11   11.45    1.20
  -4   4  11    7.85    1.29
   4   4 -12    8.09    1.31
  -4   4  12    7.22    1.48
  -4   4  13    1.94    1.41
   4   5  -1   34.13    1.61
   4   5  -1   38.76    1.74
  -4   5   1   41.03    1.48
  -4   5   1   39.56    1.60
  -4   5   2  107.25    3.86
   4   5  -2  109.53    6.52
   4   5  -3   46.05    2.62
  -4   5   3   45.30    1.80
   4   5  -4   17.48    0.91
  -4   5   4   16.40    0.84
   4   5  -5  236.22   12.49
  -4   5   5  198.64    7.51
   4   5  -5  210.15    8.31
   4   5  -6   26.68    1.22
   4   5  -6   24.72    1.34
  -4   5   6   26.19    1.16
   4   5  -7  130.47    6.62
   4   5  -7  104.46    5.72
  -4   5   7  110.99    5.38
  -4   5   8   87.41    4.62
   4   5  -8  102.08    5.43
   4   5  -8  106.12    4.63
   4   5  -9   45.33    2.63
  -4   5   9   41.75    2.66
   4   5  -9   55.65    3.03
  -4   5  10   13.15    1.17
  -4   5  11   23.02    1.47
  -4   5  12    1.62    1.28
  -4   5  13    1.67    1.82
   4   6  -1    0.13    0.56
  -4   6   1    0.21    0.31
  -4   6   1    0.49    0.59
   4   6  -2  495.84   33.14
  -4   6   2  504.45   19.41
   4   6  -3  151.59    5.78
  -4   6   3  168.99    6.67
   4   6  -4   59.36    2.63
  -4   6   4   60.63    2.61
   4   6  -5  259.03   11.73
  -4   6   5  245.06   10.61
   4   6  -5  226.58   10.19
   4   6  -6   47.66    2.46
   4   6  -6   41.26    2.02
  -4   6   6   44.62    1.75
  -4   6   6   41.84    2.05
   4   6  -7  120.40    5.62
   4   6  -7   96.96    5.30
  -4   6   7  115.85    4.48
  -4   6   7  112.43    5.27
   4   6  -8   55.83    2.91
   4   6  -8   57.92    2.82
  -4   6   8   46.07    2.44
   4   6  -9  104.11    5.05
   4   6  -9  118.12    5.18
  -4   6   9   92.92    6.15
  -4   6  10   71.58    3.07
  -4   6  11    7.90    1.28
  -4   6  12   20.49    1.92
  -4   6  13    3.60    1.57
  -4   7   1   20.23    0.97
   4   7  -1   18.83    0.96
  -4   7   2   77.65    2.98
  -4   7   2   77.75    2.80
   4   7  -2   77.41    2.99
  -4   7   2   79.28    3.23
   4   7  -3  131.16    5.04
  -4   7   3  127.86    4.41
   4   7  -4  293.58   16.41
  -4   7   4  297.61   11.11
  -4   7   4  256.47   11.14
   4   7  -5   15.53    0.92
  -4   7   5   14.24    0.64
  -4   7   5   13.66    0.71
   4   7  -6   23.25    1.40
  -4   7   6   21.42    0.90
  -4   7   6   21.99    1.00
   4   7  -7   99.65    4.58
  -4   7   7   96.66    3.32
  -4   7   7   85.60    4.59
   4   7  -8   56.47    3.37
  -4   7   8   51.16    2.22
   4   7  -8   57.75    2.46
   4   7  -9   56.84    3.64
   4   7  -9   66.86    3.05
  -4   7  10   40.04    1.93
  -4   7  11    6.12    1.31
  -4   7  12    4.93    1.43
  -4   7  13    3.47    1.66
   4   8  -1  568.85   22.37
  -4   8   1  554.59   30.90
   4   8  -2   28.84    1.30
  -4   8   2   28.24    1.30
  -4   8   2   29.20    1.11
  -4   8   2   26.84    1.35
   4   8  -3  291.87   11.56
  -4   8   3  295.65   10.51
  -4   8   3  293.30   10.77
   4   8  -4   41.17    1.69
  -4   8   4   39.50    1.39
  -4   8   4   40.11    1.75
   4   8  -4   34.21    1.68
   4   8  -5   36.56    1.52
   4   8  -5   31.15    1.77
  -4   8   5   34.72    1.77
  -4   8   5   34.90    1.30
   4   8  -6   23.53    1.47
  -4   8   6   27.80    1.00
  -4   8   6   25.09    1.24
  -4   8   7   83.07    2.95
  -4   8   7   76.53    3.86
   4   8  -8   29.69    1.36
  -4   8   8   23.37    1.12
  -4   8   8   22.55    1.41
  -4   8   9   14.51    1.18
   4   8  -9   15.91    1.26
  -4   8  10    4.38    1.23
  -4   8  11    5.63    1.36
  -4   8  12    4.81    1.52
  -4   8  13    0.14    1.73
  -4   9   1  127.06    7.68
   4   9  -1  134.12    5.88
  -4   9   1  132.90    4.35
   4   9  -2  488.32   24.84
  -4   9   2  446.06   23.08
  -4   9   2  493.25   16.81
   4   9  -3   32.41    1.98
  -4   9   3   33.64    1.23
  -4   9   3   31.80    1.22
   4   9  -4  126.51    5.88
  -4   9   4  130.27    4.64
  -4   9   4  142.23    5.94
   4   9  -5    9.78    1.09
  -4   9   5   10.58    0.52
  -4   9   5    9.54    0.65
  -4   9   6   38.19    1.38
  -4   9   6   35.32    1.94
  -4   9   7    2.71    0.69
  -4   9   7    2.17    0.60
  -4   9   8   27.86    1.27
  -4   9   8   22.83    1.52
   4   9  -9    1.00    1.16
  -4   9   9    1.64    1.02
  -4   9  10    8.52    1.10
  -4   9  11   12.47    1.51
  -4   9  12    1.05    1.58
  -4  10   1   10.03    0.63
   4  10  -1   10.34    0.75
  -4  10   2  407.65   16.33
  -4  10   3    4.88    0.37
  -4  10   3    4.12    0.59
   4  10  -3    5.95    0.57
  -4  10   4   34.98    1.72
  -4  10   4   33.89    1.30
  -4  10   5   93.53    3.30
   4  10  -5   81.62    3.91
  -4  10   5   88.28    5.12
  -4  10   6   23.85    1.13
   4  10  -6   29.13    1.36
  -4  10   6   25.77    1.02
  -4  10   7   75.36    2.96
  -4  10   7   69.39    3.61
  -4  10   8    6.96    0.76
   4  10  -9   19.45    1.41
  -4  10   9   17.43    1.09
   4  10 -10   33.85    1.89
  -4  10  10   31.60    1.56
   4  10 -11    7.24    1.52
  -4  10  11    5.38    1.27
  -4  10  12   50.57    3.47
   4  11  -1  168.12    6.58
  -4  11   1  165.93    6.08
   4  11  -2  102.22    3.57
  -4  11   2   95.33    4.89
   4  11  -3    8.54    1.00
  -4  11   3    8.94    0.50
   4  11  -3    9.19    0.87
  -4  11   3   10.18    0.80
   4  11  -4   42.31    2.06
  -4  11   4   44.09    1.69
  -4  11   4   40.64    2.09
   4  11  -5  110.81    5.79
  -4  11   5  128.29    4.70
  -4  11   5  132.34    5.35
  -4  11   6   26.27    1.18
  -4  11   6   27.13    1.57
  -4  11   7   86.38    3.26
  -4  11   7   84.75    3.91
  -4  11   8    1.50    0.88
   4  11  -8    1.94    0.84
  -4  11   9   26.81    1.29
   4  11 -10    6.34    1.42
  -4  11  10    4.65    1.32
   4  11 -11   48.91    2.86
  -4  11  11   40.40    2.82
  -4  11  12    3.93    1.77
   4  12  -1  139.47    6.38
  -4  12   1  143.44    7.17
   4  12  -1  154.01    8.61
  -4  12   1  151.76    5.65
  -4  12   2   67.78    3.70
   4  12  -2   67.44    3.09
  -4  12   3  158.30    7.60
   4  12  -3  163.01    6.35
   4  12  -3  168.20    8.22
  -4  12   3  161.56    6.40
   4  12  -4  129.06    8.30
  -4  12   4  117.43    5.05
  -4  12   4  124.55    4.64
   4  12  -5  191.18    8.34
  -4  12   5  182.31    6.96
  -4  12   5  188.65   10.22
  -4  12   6   91.88    3.45
  -4  12   6   89.30    4.59
  -4  12   7    6.72    0.78
   4  12  -8   19.21    1.40
  -4  12   8   15.24    1.09
  -4  12   9   13.48    1.20
   4  12 -10   12.33    1.57
  -4  12  10   10.28    1.18
  -4  12  11   23.40    1.98
  -4  12  12   -0.44    1.83
   4  13  -1   48.24    2.14
  -4  13   1   48.06    1.86
  -4  13   1   45.82    2.67
   4  13  -1   49.56    2.25
   4  13  -2   60.14    4.18
  -4  13   2   57.32    2.70
   4  13  -3   35.95    1.65
  -4  13   3   35.12    1.53
   4  13  -3   35.89    1.66
  -4  13   3   33.28    1.56
   4  13  -4  125.36    4.35
  -4  13   4  122.34    5.57
   4  13  -4  106.49    5.25
   4  13  -4  126.66    5.22
  -4  13   4  127.76    5.27
  -4  13   5   25.44    1.16
   4  13  -5   27.31    1.41
  -4  13   5   26.47    1.33
   4  13  -6  138.49    6.69
  -4  13   6  119.07    7.62
  -4  13   6  128.06    5.03
   4  13  -7    7.46    1.25
  -4  13   7    6.29    0.80
  -4  13   8    9.94    1.01
   4  13  -9    1.47    1.42
  -4  13   9    0.31    1.12
   4  13 -10   24.70    1.45
  -4  13  10   23.12    1.61
  -4  13  11    6.32    1.27
  -4  13  12    1.34    1.91
   4  14  -1    2.25    1.04
   4  14  -1    2.68    0.79
  -4  14   1    2.11    0.53
   4  14  -2    2.13    1.04
   4  14  -2    1.23    0.85
  -4  14   2    1.69    0.55
   4  14  -3    5.82    1.17
   4  14  -3    4.94    0.93
  -4  14   3    5.30    0.61
  -4  14   3    5.35    0.75
   4  14  -3    4.35    0.85
   4  14  -4  185.53   12.80
  -4  14   4  167.98    6.94
  -4  14   4  183.57    7.26
   4  14  -5   35.47    1.86
  -4  14   5   32.36    1.58
  -4  14   5   32.06    1.30
  -4  14   6   57.81    2.40
  -4  14   6   55.05    3.52
   4  14  -7   10.01    1.34
  -4  14   7    8.60    0.86
  -4  14   8    4.20    0.99
   4  14  -9    5.10    1.52
  -4  14   9    3.24    1.17
  -4  14  10   16.13    1.78
  -4  14  11    1.07    1.80
   4  15  -1    4.77    1.14
   4  15  -1    3.43    0.85
  -4  15   1    3.76    0.64
   4  15  -2   30.67    1.54
   4  15  -2   29.35    1.59
  -4  15   3   35.29    1.95
   4  15  -3   34.70    2.07
   4  15  -3   42.65    1.80
  -4  15   4   11.51    0.75
   4  15  -4   13.98    1.17
   4  15  -4   13.19    1.06
  -4  15   4   13.28    0.96
   4  15  -5   40.47    1.97
  -4  15   5   37.49    1.74
  -4  15   5   39.65    2.29
   4  15  -5   40.70    1.73
  -4  15   6    3.46    0.73
  -4  15   7   17.76    1.11
   4  15  -7   21.73    1.22
   4  15  -8    6.06    1.46
  -4  15   8    4.84    1.03
   4  15  -9    6.09    1.15
  -4  15   9    4.65    1.23
  -4  15  10   11.07    1.82
  -4  15  11    1.74    1.91
   4  16  -1    1.07    1.21
   4  16  -1    1.99    0.88
  -4  16   1    1.00    0.65
   4  16  -2  155.72   10.16
   4  16  -2  150.12    6.42
  -4  16   2  147.88    7.18
   4  16  -3  124.43    4.44
  -4  16   3  119.36    5.89
   4  16  -3  131.68    5.87
  -4  16   4   40.99    2.14
   4  16  -4   46.04    2.04
   4  16  -4   48.25    1.97
  -4  16   4   39.70    2.12
  -4  16   5   57.29    2.74
   4  16  -5   57.87    2.33
   4  16  -5   67.55    2.61
  -4  16   5   58.24    2.98
   4  16  -6    9.01    1.35
  -4  16   6    6.87    0.85
  -4  16   7   15.83    1.06
   4  16  -8   13.34    1.60
  -4  16   8    9.89    1.16
  -4  16   9    9.17    1.25
  -4  16  10    1.77    1.83
  -4  16  11   11.87    2.15
   4  17  -1   31.24    1.71
   4  17  -1   31.75    1.55
  -4  17   1   28.05    1.42
   4  17  -2    5.20    0.96
  -4  17   2    4.12    0.78
   4  17  -2    5.46    1.05
   4  17  -3   58.18    4.38
  -4  17   3   51.58    2.90
   4  17  -4   15.71    1.57
  -4  17   4   12.56    0.86
  -4  17   4   13.03    0.93
   4  17  -4   16.49    1.30
   4  17  -5    7.09    1.32
   4  17  -5    9.86    1.59
  -4  17   5    7.02    0.81
  -4  17   6   10.94    1.07
   4  17  -6   12.41    1.45
  -4  17   7   23.04    1.35
  -4  17   8    0.54    1.59
  -4  17   9    9.14    1.33
  -4  17  10    1.79    1.92
   4  18  -1    9.99    1.06
   4  18  -1    7.81    1.45
  -4  18   2    5.59    0.87
   4  18  -2    6.50    1.41
   4  18  -2    7.67    1.12
   4  18  -3    2.62    1.16
   4  18  -3    1.76    1.46
  -4  18   3    1.18    0.77
   4  18  -4   22.58    1.46
  -4  18   4   19.01    1.13
   4  18  -4   23.73    1.74
  -4  18   4   19.20    1.25
   4  18  -5   10.68    1.67
   4  18  -5    8.92    1.40
  -4  18   5    7.84    0.90
   4  18  -6   11.45    1.80
  -4  18   6   10.42    1.01
   4  18  -6   13.56    1.54
   4  18  -7    9.10    1.18
  -4  18   7    6.84    1.07
  -4  18   8    2.04    1.70
  -4  18   9    5.95    1.38
  -4  18  10   10.97    2.12
  -4  19   1    0.56    0.88
   4  19  -1    1.07    1.04
   4  19  -1    1.07    1.49
  -4  19   2   94.02    5.82
   4  19  -2  107.27    4.36
   4  19  -2   99.17    4.64
   4  19  -3    4.81    1.27
   4  19  -3    5.85    1.59
  -4  19   3    5.11    0.91
  -4  19   4   13.83    1.10
   4  19  -4   15.44    1.72
   4  19  -4   16.97    1.46
   4  19  -5   25.75    1.32
  -4  19   5   18.14    1.32
   4  19  -6    2.55    1.55
  -4  19   6    1.83    0.99
   4  19  -6    2.40    1.80
  -4  19   7    6.10    1.69
  -4  19   8    0.84    1.29
  -4  19   9    2.40    1.96
   4  20  -1   29.98    1.90
   4  20  -1   26.87    1.97
  -4  20   1   27.15    1.75
   4  20  -2   10.98    1.23
   4  20  -2   11.14    1.29
  -4  20   2    8.98    1.07
   4  20  -3   29.53    1.93
  -4  20   3   23.63    1.39
   4  20  -3   29.36    2.17
   4  20  -4    3.43    1.42
  -4  20   4    1.02    0.99
   4  20  -4    2.34    1.70
   4  20  -5    5.14    1.83
   4  20  -5    4.99    1.53
  -4  20   5    2.18    1.14
   4  20  -6    3.85    1.95
   4  20  -6    4.68    3.28
  -4  20   7    1.20    1.80
  -4  20   8    2.17    1.93
  -4  20   9    6.45    2.14
   4  21  -1    9.01    1.76
   4  21  -1    7.13    1.22
  -4  21   1    7.25    1.03
   4  21  -2    4.88    1.74
  -4  21   2    3.37    1.13
   4  21  -2    4.67    1.30
   4  21  -3    2.82    1.39
  -4  21   3    1.56    0.85
   4  21  -3   -0.30    1.72
   4  21  -4   19.57    1.98
   4  21  -4   22.01    1.73
  -4  21   4   20.24    1.53
   4  21  -5   11.74    1.68
   4  21  -5   14.22    2.02
   4  21  -6    3.70    2.09
   4  21  -6    6.30    1.77
  -4  21   7    5.75    1.89
  -4  21   8    7.67    2.07
  -4  22   1    6.34    1.40
   4  22  -1    5.11    1.30
   4  22  -1    5.69    1.87
  -4  22   1    2.79    1.38
   4  22  -2   52.38    2.72
  -4  22   2   42.10    2.83
   4  22  -2   55.08    2.88
  -4  22   2   53.64    2.65
   4  22  -3   18.10    1.61
   4  22  -3   16.03    2.01
  -4  22   3   16.48    1.31
   4  22  -4    3.56    1.95
   4  22  -4    4.20    1.61
   4  22  -5   36.99    2.15
   4  22  -5   36.37    2.48
  -4  22   6    1.64    1.83
  -4  22   7   37.45    2.21
  -4  22   8    1.61    2.16
   4  23  -1   13.24    2.03
  -4  23   1   14.92    2.38
   4  23  -1   12.34    1.47
   4  23  -2   12.30    2.99
   4  23  -2    6.25    1.99
  -4  23   3   20.03    1.65
   4  23  -3   21.62    1.79
   4  23  -3   19.35    2.15
  -4  23   4   15.71    1.84
  -4  23   5   13.87    1.91
  -4  23   6    3.63    1.39
  -4  23   7   18.12    2.28
   4  24  -1    2.35    1.50
  -4  24   1   -0.02    1.51
   4  24  -2    3.58    1.60
  -4  24   2    2.96    1.40
  -4  24   3    4.17    1.30
   4  24  -3    4.09    1.71
  -4  24   4    1.11    1.79
  -4  24   5    1.53    1.91
  -4  24   6   13.10    2.16
  -4  24   7   10.83    2.28
  -4  25   1   17.74    1.79
   4  25  -1   15.01    1.76
   4  25  -2    2.05    1.67
  -4  25   2    0.53    1.45
  -4  25   4   -0.76    1.90
  -4  25   5    3.94    1.45
  -4  25   6    9.40    2.24
  -4  26   1    5.62    1.72
   4  26  -2    6.60    1.78
  -4  26   2    7.66    1.61
  -4  26   3    0.19    1.86
  -4  26   4    1.47    2.03
  -4  26   5   -0.77    2.14
  -4  26   6    1.01    2.33
  -4  27   1    4.72    1.82
  -4  27   2   12.87    2.03
  -4  27   3    1.24    2.00
  -4  27   4   26.09    2.50
  -3 -20   6    1.74    1.16
  -3 -19   6   13.72    1.05
  -3 -18   1    1.94    0.85
  -3 -18   5   20.58    1.15
  -3 -18   6    1.29    0.83
  -3 -18   7   14.18    1.09
  -3 -17   1  297.86   15.93
  -3 -17   2    7.28    0.96
  -3 -17   5   98.93    4.87
  -3 -17   7   15.70    1.09
  -3 -17   8    6.00    1.40
  -3 -16   1    8.26    0.83
   3 -16  -1    8.47    0.50
  -3 -16   2    3.41    0.86
  -3 -16   5   99.27    4.46
  -3 -16   6   14.32    1.01
  -3 -16   7    5.03    1.08
  -3 -16   8   10.49    1.35
  -3 -15   1    6.43    0.76
   3 -15  -1    6.63    0.44
  -3 -15   2    6.74    0.85
  -3 -15   3   72.90    3.63
  -3 -15   4   56.23    2.55
  -3 -15   5   13.71    0.89
  -3 -15   6   21.26    1.06
  -3 -15   7    9.06    1.09
  -3 -15   8   31.04    1.58
  -3 -15   9    1.01    1.22
  -3 -14   1   22.94    1.09
   3 -14  -1   23.25    0.93
  -3 -14   2    4.37    0.77
  -3 -14   3    4.83    0.88
  -3 -14   4   41.03    1.59
  -3 -14   5   18.99    0.92
  -3 -14   6   84.77    3.72
  -3 -14   7   20.19    1.07
  -3 -14   8    2.91    0.95
  -3 -14   9    4.93    1.17
  -3 -13   1   22.76    0.97
   3 -13  -1   20.51    0.81
  -3 -13   2   17.41    1.01
  -3 -13   3  239.74   10.07
  -3 -13   4   56.42    3.15
   3 -13  -4   68.63    2.43
  -3 -13   5   42.29    1.70
  -3 -13   6   77.22    3.16
  -3 -13   7    5.32    0.77
  -3 -13   8   21.51    1.43
  -3 -13   9    1.67    1.17
   3 -12  -1   46.78    1.80
  -3 -12   1   49.66    2.05
  -3 -12   2   75.83    2.84
  -3 -12   3   23.29    1.11
   3 -12  -4   20.27    0.84
  -3 -12   4   19.11    1.11
  -3 -12   5  101.91    3.94
  -3 -12   6   30.03    1.25
   3 -12  -7    7.47    0.52
   3 -12  -7    7.51    0.91
   3 -12  -8   48.82    2.20
   3 -12  -8   39.99    2.06
  -3 -12   9   24.27    1.32
   3 -12  -9   22.97    1.42
  -3 -12  10   38.38    2.11
  -3 -12  11   22.81    2.11
  -3 -11   1  543.56   21.56
   3 -11  -1  546.65   22.70
   3 -11  -2   33.69    1.41
  -3 -11   2   36.80    1.48
  -3 -11   3  337.61   12.95
  -3 -11   4    7.22    0.87
   3 -11  -4    7.95    0.55
  -3 -11   5  238.82   13.45
   3 -11  -5  250.39    9.99
   3 -11  -6   11.89    0.81
   3 -11  -6   11.83    0.52
   3 -11  -7   63.11    2.76
   3 -11  -7   60.59    2.64
   3 -11  -8    5.86    0.91
   3 -11  -8    6.13    0.75
  -3 -11   9   15.47    1.48
  -3 -11  10   30.40    1.92
  -3 -11  11   12.89    1.87
  -3 -11  12   15.24    1.62
  -3 -10   1  213.35    9.19
   3 -10  -1  200.38    8.53
   3 -10  -2 1123.18   50.72
  -3 -10   2 1248.40   48.47
  -3 -10   3    7.45    0.75
   3 -10  -3    7.71    0.45
  -3 -10   4  350.23   14.02
   3 -10  -4  331.73   14.65
  -3 -10   5   29.10    1.62
   3 -10  -5   34.40    1.29
   3 -10  -5   32.16    1.18
   3 -10  -6    7.50    0.61
   3 -10  -6    7.14    0.46
   3 -10  -7   43.50    1.90
   3 -10  -7   38.43    1.74
   3 -10  -8    6.42    0.83
  -3 -10   8    5.72    1.14
   3 -10  -8    5.58    1.05
   3 -10  -9    2.59    1.08
  -3 -10   9    2.21    1.29
   3 -10  -9    2.16    1.08
  -3 -10  12   14.77    2.10
   3  -9  -1   72.96    3.38
  -3  -9   1   81.79    3.18
  -3  -9   1   78.44    3.58
   3  -9  -2  289.82   12.86
  -3  -9   2  331.24   13.99
  -3  -9   3  155.99    5.51
   3  -9  -3  170.57    7.12
  -3  -9   4   85.39    3.32
   3  -9  -4   87.45    3.58
   3  -9  -5   31.60    1.43
  -3  -9   5   30.68    1.46
   3  -9  -5   30.81    1.14
  -3  -9   6   55.95    2.50
   3  -9  -6   57.74    2.21
   3  -9  -6   57.46    2.33
  -3  -9   7    6.01    0.73
   3  -9  -7    5.30    0.69
   3  -9  -7    4.98    0.57
  -3  -9   8   12.55    1.19
   3  -9  -8   11.93    0.93
   3  -9  -8   10.21    0.87
   3  -9  -9    2.70    1.00
   3  -9  -9    2.80    1.31
  -3  -9   9    2.40    1.24
  -3  -9  10   11.91    1.42
  -3  -9  11    7.42    1.73
  -3  -9  12    1.69    1.92
  -3  -8   1  309.48   11.89
   3  -8  -1  295.77   13.11
  -3  -8   1  322.51   15.61
  -3  -8   2   16.21    0.68
   3  -8  -2   17.18    0.70
  -3  -8   3   41.49    1.70
   3  -8  -3   42.29    1.65
   3  -8  -3   45.42    1.87
   3  -8  -4  124.45    5.01
   3  -8  -4  112.60    4.43
   3  -8  -5   53.59    2.26
  -3  -8   5   53.67    2.07
   3  -8  -5   52.93    1.96
   3  -8  -6   26.69    1.16
  -3  -8   6   23.96    1.47
   3  -8  -6   26.55    1.06
  -3  -8   7   20.06    1.18
   3  -8  -7   19.32    1.09
   3  -8  -7   18.66    0.96
   3  -8  -7   21.12    0.87
  -3  -8   8   59.73    2.18
   3  -8  -8   53.75    2.81
   3  -8  -8   50.96    2.76
   3  -8  -8   59.77    2.36
  -3  -8   9   31.21    1.61
   3  -8  -9   27.47    1.74
   3  -8  -9   26.49    1.57
   3  -8  -9   30.32    1.28
  -3  -8  10   32.15    1.79
   3  -8 -10   27.37    1.70
  -3  -8  11   26.54    1.95
  -3  -8  12    1.43    1.35
  -3  -7   1   12.14    0.58
  -3  -7   1   10.62    0.64
   3  -7  -1    9.64    0.49
  -3  -7   2  186.72    8.38
   3  -7  -2  180.91    8.11
  -3  -7   3   12.94    0.74
   3  -7  -4   38.60    1.85
  -3  -7   4   39.30    1.45
   3  -7  -4   38.02    1.61
  -3  -7   5   31.87    1.33
   3  -7  -5   36.15    1.53
   3  -7  -5   36.73    1.56
   3  -7  -5   32.51    1.37
  -3  -7   6   56.05    2.29
   3  -7  -6   58.61    2.34
   3  -7  -6   63.51    2.52
   3  -7  -6   55.48    2.33
   3  -7  -7  182.05    7.73
  -3  -7   7  163.96   10.22
   3  -7  -7  185.00    7.59
   3  -7  -7  199.27    7.50
   3  -7  -8  108.16    3.89
   3  -7  -8   88.81    4.66
   3  -7  -8   99.61    4.12
  -3  -7   9   34.26    1.49
   3  -7  -9   39.19    1.55
   3  -7  -9   32.23    1.71
   3  -7  -9   34.06    1.75
  -3  -7  10   38.52    1.81
   3  -7 -10   35.77    1.75
   3  -7 -10   41.09    1.55
   3  -7 -10   -0.27    2.01
  -3  -7  12    3.12    1.85
  -3  -6   1  321.24   10.78
  -3  -6   1  326.18   11.52
   3  -6  -1  330.42   14.46
  -3  -6   2  882.00   44.22
   3  -6  -2  810.23   37.07
  -3  -6   3   39.38    1.55
   3  -6  -3   42.15    1.78
  -3  -6   4  235.09    9.91
   3  -6  -4  241.08   10.77
   3  -6  -4  227.44    9.98
   3  -6  -4  226.54    9.85
   3  -6  -5   76.78    3.23
  -3  -6   5   64.59    2.92
   3  -6  -5   78.03    3.35
   3  -6  -5   83.18    3.55
   3  -6  -6   64.10    2.59
  -3  -6   6   58.50    3.05
   3  -6  -6   65.60    2.67
   3  -6  -6   70.16    2.88
   3  -6  -7   84.27    3.25
  -3  -6   7   74.94    4.33
   3  -6  -7   87.33    3.54
   3  -6  -7   77.84    3.45
   3  -6  -8    1.87    0.86
   3  -6  -8    0.43    0.91
   3  -6  -8    1.72    0.53
   3  -6  -9  145.59    6.67
  -3  -6   9  144.72    5.56
   3  -6  -9  159.60    5.82
   3  -6  -9  132.89    6.58
  -3  -6  10   10.19    1.09
   3  -6 -10   10.65    1.43
   3  -6 -10   13.16    0.77
  -3  -6  11    6.22    1.64
  -3  -6  13    0.10    2.08
  -3  -5   1  288.84   12.76
  -3  -5   1  292.30    9.75
   3  -5  -1  280.77   13.13
  -3  -5   2   50.82    1.92
  -3  -5   3  676.78   25.16
   3  -5  -3  603.36   29.93
   3  -5  -3  638.85   31.58
  -3  -5   4  308.79   11.73
   3  -5  -4  304.62   13.41
   3  -5  -4  324.45   13.77
   3  -5  -4  283.10   14.47
   3  -5  -5  327.84   13.81
   3  -5  -5  297.88   12.39
  -3  -5   5  281.94   12.72
   3  -5  -5  316.24   14.17
   3  -5  -6   45.94    2.03
   3  -5  -6   48.06    2.03
  -3  -5   6   49.77    1.91
   3  -5  -6   51.17    2.12
  -3  -5   6   48.56    1.92
   3  -5  -7  149.81    6.16
  -3  -5   7  118.61    6.58
  -3  -5   7  127.93    4.78
   3  -5  -7  131.98    5.47
   3  -5  -7  123.19    5.53
  -3  -5   8   80.29    3.13
   3  -5  -8   89.87    3.39
   3  -5  -8   73.09    3.51
   3  -5  -8   80.93    3.83
  -3  -5   9   86.00    3.31
   3  -5  -9   78.46    3.91
   3  -5  -9   66.03    3.63
  -3  -5  10   12.33    1.43
   3  -5 -10   11.69    0.72
   3  -5 -10   10.34    1.42
  -3  -5  11    1.51    1.57
  -3  -5  12    2.45    1.76
  -3  -5  13    0.25    2.04
  -3  -4   1  456.58   21.65
  -3  -4   1  460.54   16.27
   3  -4  -1  455.55   20.93
  -3  -4   2  104.47    4.38
  -3  -4   3  356.05   13.76
   3  -4  -3  344.27   16.35
   3  -4  -3  353.71   17.35
  -3  -4   4   38.55    1.61
   3  -4  -4   44.15    1.89
   3  -4  -4   43.12    1.94
   3  -4  -4   46.87    2.02
  -3  -4   5  109.72    4.53
   3  -4  -5  127.81    5.30
   3  -4  -5  109.11    4.92
  -3  -4   6   28.49    1.38
   3  -4  -6   31.15    1.36
   3  -4  -6   36.81    1.45
   3  -4  -6   30.77    1.46
   3  -4  -7   14.42    0.98
  -3  -4   7   16.73    1.03
   3  -4  -7   15.82    0.88
   3  -4  -7   16.81    0.71
  -3  -4   7   15.29    1.03
  -3  -4   8  165.11    9.62
   3  -4  -8  176.52    7.84
   3  -4  -8  165.61    8.84
   3  -4  -8  205.11    7.84
   3  -4  -9   34.77    1.78
   3  -4  -9   39.51    1.47
   3  -4  -9   32.27    1.75
  -3  -4  10   59.61    2.37
   3  -4 -11    0.40    0.72
  -3  -4  11   -1.01    1.54
  -3  -3   1   36.86    1.25
  -3  -3   1   38.75    1.76
   3  -3  -1   36.48    1.60
   3  -3  -1   35.62    1.82
  -3  -3   2  335.19   12.82
   3  -3  -2  354.61   17.81
   3  -3  -3  156.82    7.87
  -3  -3   3  160.93    6.86
   3  -3  -3  154.31    7.42
  -3  -3   4  147.93    6.35
   3  -3  -4  158.27    7.76
   3  -3  -4  172.86    7.60
  -3  -3   5  281.96   11.12
   3  -3  -5  279.06   12.25
   3  -3  -5  276.12   13.73
   3  -3  -5  302.26   12.55
  -3  -3   6   41.73    1.71
   3  -3  -6   44.34    1.82
   3  -3  -6   41.54    1.96
   3  -3  -6   43.91    1.94
   3  -3  -7    1.99    0.55
  -3  -3   7    1.62    0.81
  -3  -3   7    1.73    0.81
   3  -3  -7    1.20    0.87
   3  -3  -7    1.86    0.69
  -3  -3   8   53.55    2.28
   3  -3  -8   48.01    2.52
   3  -3  -8   49.63    2.41
   3  -3  -8   59.33    2.49
   3  -3  -9   33.15    1.33
  -3  -3   9   31.18    1.54
   3  -3  -9   28.85    1.81
   3  -3  -9   25.80    1.54
   3  -3 -10   29.13    2.16
  -3  -3  10   35.64    1.78
   3  -3 -10   36.17    1.53
  -3  -3  11    6.45    1.56
   3  -3 -11    8.78    0.85
  -3  -3  12    6.73    1.77
  -3  -3  13    0.95    1.97
  -3  -2   1   79.35    3.58
  -3  -2   1   81.07    3.38
   3  -2  -1   84.02    4.11
   3  -2  -1   89.12    4.48
  -3  -2   2 1486.39   69.67
   3  -2  -2 1346.76   65.93
   3  -2  -2 1503.19   81.04
   3  -2  -3  136.57    5.96
  -3  -2   3  106.12    4.31
   3  -2  -3  118.18    5.15
   3  -2  -4  134.26    5.41
   3  -2  -4  126.56    6.13
  -3  -2   4  139.51    5.05
   3  -2  -4  124.73    6.05
  -3  -2   5    5.68    0.69
   3  -2  -5    4.72    0.57
   3  -2  -5    5.26    0.45
   3  -2  -5    3.99    0.51
  -3  -2   6   72.96    3.21
   3  -2  -6   76.47    3.60
   3  -2  -6   74.11    3.48
   3  -2  -6   82.20    3.33
  -3  -2   7    3.75    0.80
   3  -2  -7    4.80    0.90
   3  -2  -7    4.65    0.51
   3  -2  -7    4.10    0.76
  -3  -2   7    4.69    0.78
  -3  -2   8   12.16    1.01
  -3  -2   8   10.56    1.02
   3  -2  -8   12.63    0.76
   3  -2  -8    9.80    1.06
   3  -2  -8   11.31    0.99
  -3  -2   9   29.04    1.49
   3  -2  -9   26.68    1.53
   3  -2  -9   32.98    1.28
   3  -2  -9   26.89    1.57
   3  -2 -10   40.25    2.24
   3  -2 -10   49.56    1.94
  -3  -2  11   22.66    1.73
   3  -2 -11   21.93    1.31
  -3  -2  12    1.86    1.71
  -3  -2  13   -0.10    1.93
  -3  -1   1 1254.27   50.26
  -3  -1   1 1299.52   44.94
   3  -1  -1 1343.08   59.18
   3  -1  -1 1246.47   71.53
  -3  -1   2   33.46    1.19
   3  -1  -2   31.00    1.55
   3  -1  -2   27.73    1.38
  -3  -1   3 2652.62  106.92
   3  -1  -3 2682.64  136.48
   3  -1  -4  160.30    7.31
  -3  -1   4  163.42    7.39
   3  -1  -4  169.60    7.63
   3  -1  -4  158.93    7.38
  -3  -1   5   65.80    2.73
   3  -1  -5   66.90    3.11
   3  -1  -5   72.47    2.85
   3  -1  -5   64.45    3.23
  -3  -1   6   15.83    0.83
  -3  -1   6   15.34    0.86
   3  -1  -6   18.85    0.85
   3  -1  -6   14.86    0.84
   3  -1  -6   15.29    0.92
  -3  -1   7   18.22    0.98
   3  -1  -7   18.05    1.03
   3  -1  -7   23.11    0.90
   3  -1  -7   20.26    1.06
  -3  -1   8  154.67    9.10
   3  -1  -8  166.17    8.02
   3  -1  -8  183.17    6.74
   3  -1  -8  159.27    7.76
  -3  -1   8  170.97    6.65
  -3  -1   9    6.61    1.06
  -3  -1   9    8.55    1.11
   3  -1  -9    6.21    1.20
   3  -1  -9    9.40    0.83
  -3  -1  10   50.07    2.08
   3  -1 -10   44.24    2.53
   3  -1 -10   52.61    1.97
  -3  -1  11   25.47    1.36
  -3   0   1  165.83    5.50
  -3   0   1  166.30    6.18
   3   0  -1  160.04    8.95
   3   0  -1  166.07    6.43
   3   0  -2   49.35    2.16
  -3   0   2   51.15    2.19
   3   0  -3 1091.22   46.03
  -3   0   3 1106.47   39.61
  -3   0   4    6.24    0.49
   3   0  -4    5.53    0.47
   3   0  -4    5.27    0.53
  -3   0   5   25.98    1.15
   3   0  -5   26.97    1.25
   3   0  -5   29.43    1.09
   3   0  -5   25.84    1.19
  -3   0   6    0.57    0.57
  -3   0   6    0.67    0.61
   3   0  -6    0.27    0.62
   3   0  -6    0.42    0.49
   3   0  -6   -0.35    0.65
   3   0  -7   10.68    0.65
   3   0  -7    8.56    0.90
   3   0  -7    9.87    0.86
  -3   0   7    9.64    0.76
   3   0  -8   96.95    3.75
  -3   0   8   84.01    3.78
   3   0  -8   87.23    4.45
   3   0  -8   84.91    4.24
  -3   0   9   14.62    1.28
   3   0  -9   20.55    0.94
  -3   0  10   26.39    1.53
   3   0 -10   24.45    1.47
  -3   0  11   20.25    1.64
  -3   0  12   11.29    1.74
   3   0 -12   11.74    1.27
   3   1  -1 1270.41   65.75
   3   1  -1 1337.68   59.19
  -3   1   1 1317.33   63.17
  -3   1   1 1222.64   54.18
   3   1  -2   30.53    1.62
  -3   1   2   30.78    1.14
  -3   1   3 2546.45  104.63
   3   1  -4  149.37    5.84
   3   1  -4  148.04    5.52
  -3   1   4  150.35    5.49
   3   1  -5   62.97    3.02
   3   1  -5   60.33    2.84
  -3   1   5   61.85    2.78
   3   1  -6   17.52    0.99
   3   1  -6   17.91    1.59
   3   1  -6   16.08    0.93
  -3   1   6   17.05    0.78
  -3   1   6   15.15    0.82
   3   1  -7   19.70    1.07
   3   1  -7   21.45    0.95
   3   1  -7   19.18    1.15
  -3   1   7   19.75    0.97
  -3   1   7   19.94    0.99
   3   1  -8  162.29    8.79
   3   1  -8  181.06    7.19
   3   1  -8  160.65    8.10
  -3   1   8  153.64    9.23
  -3   1   8  160.58    6.42
   3   1  -9    7.20    1.56
   3   1  -9    8.77    0.78
  -3   1   9    5.73    0.94
  -3   1   9    7.24    1.06
   3   1 -10   50.53    2.12
  -3   1  10   47.89    2.09
  -3   1  11   22.95    1.68
   3   1 -11   26.47    1.50
   3   1 -12   18.66    1.52
  -3   1  12   17.67    1.83
  -3   1  13    0.50    1.87
   3   2  -1   75.51    3.49
   3   2  -1   84.31    5.11
  -3   2   1   80.49    3.61
  -3   2   1   84.09    2.71
   3   2  -2 1488.96   67.42
  -3   2   2 1363.88   54.31
   3   2  -3  113.76    5.70
  -3   2   3  111.36    4.09
   3   2  -4  106.92    4.28
  -3   2   4  121.02    5.06
   3   2  -5    4.62    0.54
   3   2  -5    3.06    0.66
  -3   2   5    3.64    0.47
   3   2  -6   72.51    3.22
   3   2  -6   75.44    3.33
   3   2  -6   80.19    3.57
  -3   2   6   71.63    3.21
  -3   2   6   78.12    3.10
   3   2  -7    4.51    0.84
   3   2  -7    4.67    0.64
   3   2  -7    3.87    0.94
  -3   2   7    2.84    0.62
  -3   2   7    3.48    0.69
   3   2  -8   11.49    1.09
   3   2  -8   12.56    0.84
   3   2  -8    7.80    1.25
  -3   2   8    8.20    0.91
  -3   2   8   12.27    0.91
   3   2  -9   24.41    1.97
   3   2  -9   29.31    1.28
  -3   2   9   25.88    1.32
  -3   2  10   50.10    2.45
   3   2 -11   20.89    1.43
  -3   2  11   22.87    1.60
   3   2 -12    1.63    1.33
  -3   2  12    2.89    1.58
  -3   2  13    0.31    1.84
   3   3  -1   34.75    1.70
   3   3  -1   38.32    1.69
  -3   3   1   35.75    1.46
  -3   3   1   37.76    1.39
   3   3  -2  335.61   19.76
  -3   3   2  333.74   12.60
   3   3  -3  161.44    9.20
  -3   3   3  155.53    6.08
   3   3  -4  155.48    5.84
  -3   3   4  159.13    7.45
   3   3  -5  281.32   12.45
  -3   3   5  275.99   13.03
   3   3  -6   40.54    1.91
   3   3  -6   38.79    1.99
   3   3  -6   42.43    1.80
   3   3  -7    1.08    0.86
   3   3  -7    1.62    0.67
   3   3  -7    1.36    0.97
  -3   3   7    1.99    0.56
  -3   3   7    0.88    0.66
   3   3  -8   52.28    2.35
   3   3  -8   60.20    2.67
  -3   3   8   53.13    2.07
   3   3  -9   25.44    1.95
   3   3  -9   29.33    1.50
  -3   3   9   26.28    1.43
  -3   3  10   33.57    1.67
   3   3 -11    8.73    1.10
  -3   3  11    7.81    1.38
   3   3 -12    7.82    1.22
  -3   3  12    6.45    1.58
  -3   3  13   -0.55    1.80
  -3   4   1  470.62   17.39
   3   4  -1  429.26   22.92
   3   4  -1  465.24   29.17
  -3   4   1  419.48   19.48
   3   4  -2  106.56    6.23
  -3   4   2  104.44    3.60
   3   4  -3  362.25   15.96
  -3   4   3  363.76   15.98
   3   4  -4   41.82    1.62
   3   4  -4   39.85    1.56
  -3   4   4   41.79    1.69
  -3   4   4   42.84    1.69
  -3   4   5  110.78    3.79
  -3   4   5  103.10    3.93
   3   4  -5  109.43    4.20
   3   4  -5  101.73    4.72
   3   4  -6   31.88    1.30
   3   4  -6   25.96    1.53
  -3   4   6   31.23    1.15
  -3   4   6   27.33    1.36
  -3   4   7   14.31    0.81
   3   4  -7   12.54    1.04
   3   4  -7   15.09    0.87
   3   4  -7   12.49    1.17
  -3   4   7   13.20    0.70
  -3   4   7   12.53    0.80
   3   4  -8  173.70    8.07
   3   4  -8  181.93    7.33
  -3   4   9   31.12    1.45
   3   4  -9   31.11    1.85
   3   4  -9   37.33    1.87
  -3   4   9   33.45    1.46
   3   4 -10   65.31    2.86
  -3   4  10   52.66    2.31
   3   4 -11    0.15    1.09
  -3   4  11   -0.06    1.29
   3   4 -12    5.36    1.25
  -3   4  12    3.97    1.51
  -3   4  13    0.78    1.73
   3   5  -1  296.42   15.93
  -3   5   1  283.62   14.51
   3   5  -2   49.52    1.81
  -3   5   2   49.68    1.78
  -3   5   3  604.20   26.22
  -3   5   3  631.80   28.41
   3   5  -3  656.09   38.47
   3   5  -4  294.90   10.65
   3   5  -4  281.43   11.84
  -3   5   4  271.84   11.03
  -3   5   4  287.89   12.51
   3   5  -5  300.95   12.14
   3   5  -5  287.46   14.57
  -3   5   5  292.65   10.43
  -3   5   5  289.36   14.87
   3   5  -6   53.30    2.22
   3   5  -6   42.82    2.16
  -3   5   6   50.92    1.65
  -3   5   6   46.41    2.28
  -3   5   6   44.27    2.06
   3   5  -7  120.75    6.01
   3   5  -7  141.53    6.59
   3   5  -7  115.04    5.93
  -3   5   7  133.06    4.07
  -3   5   7  121.32    4.78
  -3   5   8   81.12    2.88
   3   5  -8   78.32    3.65
   3   5  -8   83.58    4.09
  -3   5   8   70.06    4.10
  -3   5   8   76.36    3.10
   3   5  -9   79.39    4.31
   3   5  -9   78.90    3.20
  -3   5   9   79.82    2.86
  -3   5   9   71.66    3.65
  -3   5   9   78.12    3.46
   3   5 -10   11.31    1.12
  -3   5  10   11.35    1.17
  -3   5  11    1.43    1.16
  -3   5  12    3.88    1.29
  -3   5  13    1.23    1.50
   3   6  -1  319.97   14.64
  -3   6   1  309.42   17.80
   3   6  -2  814.40   32.45
  -3   6   2  774.82   34.27
  -3   6   2  866.58   30.05
  -3   6   3   39.50    1.61
   3   6  -3   37.46    1.43
  -3   6   3   36.92    1.40
   3   6  -4  225.23    7.50
   3   6  -4  216.28    8.69
  -3   6   4  219.28    8.30
  -3   6   4  228.34   10.94
   3   6  -5   77.75    3.66
   3   6  -5   71.85    3.50
  -3   6   5   70.20    2.52
  -3   6   5   72.08    3.86
  -3   6   6   61.26    2.64
   3   6  -6   64.71    2.59
   3   6  -6   62.32    2.89
  -3   6   6   66.90    2.20
  -3   6   7   75.79    2.90
   3   6  -7   75.80    3.99
   3   6  -7   85.60    3.78
   3   6  -7   75.72    3.44
  -3   6   7   85.40    2.67
  -3   6   7   77.53    3.11
   3   6  -8    0.56    0.87
  -3   6   8    0.92    0.76
  -3   6   8    0.47    0.58
  -3   6   8    0.71    0.73
   3   6  -8    0.77    1.27
  -3   6   9  141.19    5.04
  -3   6   9  134.28    5.98
   3   6  -9  133.26    7.94
   3   6  -9  144.51    6.03
   3   6 -10   10.69    1.18
  -3   6  10   10.83    1.19
  -3   6  10    9.99    1.12
   3   6 -11    6.57    1.26
  -3   6  11    6.62    1.26
   3   6 -12    2.37    1.35
  -3   6  12    1.25    1.45
  -3   6  13    0.49    1.58
   3   7  -1   10.97    0.75
  -3   7   1   11.59    0.57
   3   7  -2  181.26   10.27
  -3   7   2  175.46    8.21
  -3   7   2  181.08    6.32
  -3   7   3   12.81    0.59
  -3   7   3   13.29    0.52
   3   7  -3   11.49    0.60
   3   7  -4   38.70    2.00
   3   7  -4   36.19    1.58
  -3   7   4   36.19    1.32
  -3   7   4   39.90    1.67
   3   7  -5   27.20    1.51
  -3   7   5   30.43    1.09
  -3   7   5   28.77    1.36
   3   7  -6   57.49    2.66
   3   7  -6   51.81    2.26
  -3   7   6   50.82    1.75
  -3   7   6   51.01    2.49
  -3   7   7  184.68    5.94
  -3   7   7  171.72    7.73
  -3   7   7  171.20    6.34
  -3   7   8   95.07    4.72
   3   7  -8   94.56    3.93
   3   7  -8  102.96    5.36
  -3   7   8   91.62    3.27
  -3   7   8   85.21    5.36
  -3   7   9   33.10    1.53
  -3   7   9   34.82    1.70
   3   7  -9   33.85    1.55
  -3   7  10   33.92    1.68
   3   7 -10   38.09    1.71
  -3   7  10   36.46    1.73
   3   7 -11    6.35    1.31
  -3   7  11    3.33    1.21
  -3   7  12    3.96    1.45
  -3   7  13    1.14    1.67
   3   8  -1  297.92   13.69
  -3   8   1  301.34   10.49
   3   8  -2   16.67    1.09
  -3   8   2   16.42    0.73
  -3   8   3   41.31    1.46
   3   8  -3   36.22    1.65
  -3   8   3   41.04    1.60
   3   8  -4  111.76    3.98
   3   8  -4  107.58    4.65
  -3   8   4  117.04    4.00
  -3   8   4  114.37    5.52
   3   8  -5   53.61    2.10
   3   8  -5   48.83    2.18
  -3   8   5   52.50    1.83
  -3   8   5   50.29    2.44
   3   8  -6   26.61    1.18
   3   8  -6   23.79    1.44
  -3   8   6   25.40    1.05
  -3   8   6   23.88    1.03
  -3   8   7   17.31    0.84
  -3   8   7   18.66    1.01
  -3   8   7   18.82    1.42
   3   8  -8   50.29    2.57
  -3   8   8   55.35    2.00
  -3   8   8   44.69    2.70
  -3   8   8   52.26    2.63
   3   8  -9   32.04    1.64
  -3   8   9   31.31    1.60
   3   8 -10   29.91    1.71
  -3   8  10   28.98    1.77
   3   8 -11   24.72    1.62
  -3   8  11   21.05    1.45
  -3   8  11   26.33    1.88
  -3   8  12    1.43    1.51
   3   9  -1   75.00    4.80
  -3   9   1   77.47    2.67
   3   9  -2  300.69   11.34
  -3   9   2  303.69   15.74
   3   9  -3  150.73    7.60
  -3   9   3  157.40    6.86
  -3   9   3  151.16    6.10
   3   9  -4   81.88    3.01
   3   9  -4   76.98    3.52
  -3   9   4   81.17    4.12
  -3   9   4   84.16    3.21
  -3   9   5   29.04    1.09
   3   9  -5   31.70    1.15
   3   9  -5   28.09    1.47
  -3   9   5   29.88    1.49
   3   9  -6   49.61    2.73
  -3   9   6   56.94    2.00
  -3   9   6   54.22    2.23
  -3   9   7    5.28    0.68
  -3   9   7    4.96    0.47
   3   9  -8   12.60    1.54
  -3   9   8   10.68    0.87
  -3   9   8    8.96    0.63
   3   9  -9    3.14    1.16
  -3   9   9    2.41    1.16
   3   9 -10   16.08    1.41
  -3   9  10   14.86    1.30
   3   9 -11    7.66    1.44
  -3   9  11    6.96    1.39
  -3   9  12    1.68    1.59
   3  10  -1  201.61    8.59
  -3  10   1  185.43   10.30
  -3  10   1  193.40    6.92
   3  10  -2 1169.98   80.14
  -3  10   2 1141.06   61.47
   3  10  -3    7.43    0.57
  -3  10   3    6.82    0.47
  -3  10   3    6.49    0.51
   3  10  -4  306.24   14.42
  -3  10   4  333.69   13.18
  -3  10   4  344.34   14.85
   3  10  -5   27.19    1.48
  -3  10   5   31.02    1.11
  -3  10   5   31.20    1.37
  -3  10   6    5.76    0.48
  -3  10   6    6.49    0.71
  -3  10   7   35.86    1.76
  -3  10   8    5.63    1.01
   3  10  -9    1.21    1.20
  -3  10   9    1.37    1.61
  -3  10   9    1.65    0.71
   3  10 -10   20.59    1.53
  -3  10  10   19.12    1.38
   3  10 -11    3.06    1.48
  -3  10  11    0.46    1.69
   3  10 -12   14.48    1.81
  -3  10  12   11.37    2.13
   3  11  -1  524.88   20.04
  -3  11   1  515.15   19.90
   3  11  -2   31.34    1.49
  -3  11   2   28.29    1.57
   3  11  -3  347.70   15.56
  -3  11   3  341.65   14.66
  -3  11   3  344.21   14.16
  -3  11   4    6.08    0.55
   3  11  -4    5.23    1.01
  -3  11   4    6.07    0.56
   3  11  -5  219.92   10.14
  -3  11   5  236.71   10.15
  -3  11   5  246.35   12.48
  -3  11   6   10.89    0.80
  -3  11   6   10.40    0.60
  -3  11   7   59.88    2.54
  -3  11   7   60.38    2.31
  -3  11   8    6.45    1.06
  -3  11   9   15.16    2.08
   3  11  -9   16.06    1.40
  -3  11   9   12.08    0.96
   3  11 -10   27.52    1.70
  -3  11  10   24.07    1.79
   3  11 -11   10.96    1.65
  -3  11  11    8.79    1.49
   3  11 -12   16.68    1.91
  -3  11  12   11.70    1.87
   3  12  -1   45.33    2.02
  -3  12   1   45.22    1.80
  -3  12   2   60.67    3.87
   3  12  -3   22.15    1.21
   3  12  -3   22.98    1.33
   3  12  -3   20.83    1.29
  -3  12   3   20.59    1.19
   3  12  -4   15.17    1.21
  -3  12   4   17.33    0.80
  -3  12   4   16.48    0.79
   3  12  -5   77.20    3.78
  -3  12   5   87.89    3.28
  -3  12   5   90.35    5.51
  -3  12   6   26.08    1.23
  -3  12   6   25.72    1.25
   3  12  -7    6.29    1.14
  -3  12   7    5.50    0.89
  -3  12   7    5.14    0.37
   3  12  -8   53.94    2.07
  -3  12   8   45.80    1.95
   3  12  -9   28.14    1.88
  -3  12   9   24.77    1.37
  -3  12  10   34.60    1.78
   3  12 -10   37.57    2.47
   3  12 -11   20.34    1.89
  -3  12  11   17.63    1.97
   3  12 -12    2.69    1.87
  -3  12  12    0.18    1.87
  -3  13   1   20.60    0.94
   3  13  -1   20.04    0.99
  -3  13   2   15.24    0.92
   3  13  -3  214.58   10.06
   3  13  -3  231.92    8.23
   3  13  -3  240.26    9.33
  -3  13   3  225.59    9.98
   3  13  -4   51.10    2.60
  -3  13   4   56.22    2.50
  -3  13   4   56.02    3.00
   3  13  -5   38.60    1.62
  -3  13   5   35.47    2.08
  -3  13   5   34.87    1.52
  -3  13   6   66.11    3.12
   3  13  -6   74.45    4.67
  -3  13   6   69.86    3.02
   3  13  -7    3.97    1.20
  -3  13   7    3.97    0.92
   3  13  -8   24.34    1.52
  -3  13   8   20.19    1.17
   3  13  -9    1.11    1.40
  -3  13   9    0.28    1.31
   3  13 -10   45.57    2.55
  -3  13  10   37.66    2.28
   3  13 -11    4.18    1.75
  -3  13  11    1.86    1.80
  -3  13  12    0.43    1.92
  -3  14   1   18.34    1.18
   3  14  -1   20.16    1.02
  -3  14   1   19.54    0.88
   3  14  -2    4.98    0.83
   3  14  -2    3.44    0.97
  -3  14   2    3.99    0.53
   3  14  -2    4.21    1.04
   3  14  -3    4.17    1.10
   3  14  -3    4.86    0.90
  -3  14   3    3.06    0.63
  -3  14   4   32.00    1.61
   3  14  -4   33.62    2.21
   3  14  -4   33.46    1.70
  -3  14   4   35.14    1.82
  -3  14   5   16.02    0.94
  -3  14   5   15.57    0.94
  -3  14   6   79.41    3.41
   3  14  -6   83.32    4.90
  -3  14   6   69.98    3.80
   3  14  -7   18.41    1.43
  -3  14   7   17.71    1.14
  -3  14   8    2.01    0.93
   3  14  -8    1.93    1.36
  -3  14   9    4.49    1.12
   3  14  -9    4.04    1.50
   3  14 -10    3.63    1.65
  -3  14  10    1.69    1.25
  -3  14  11    0.26    1.52
   3  14 -11    1.37    1.82
  -3  15   1    6.12    0.54
   3  15  -1    5.86    0.77
   3  15  -1    6.74    0.82
   3  15  -2    6.64    1.16
   3  15  -2    5.64    0.89
  -3  15   2    6.58    0.74
   3  15  -3   66.94    4.14
   3  15  -3   81.04    2.73
   3  15  -3   81.72    4.54
  -3  15   3   74.41    3.52
  -3  15   4   49.80    2.59
  -3  15   4   47.08    2.12
   3  15  -4   51.78    3.52
   3  15  -4   54.42    2.12
  -3  15   5   11.76    0.78
  -3  15   5   11.23    0.92
  -3  15   6   18.24    1.04
  -3  15   7    6.55    1.04
   3  15  -7    8.06    1.35
   3  15  -8   35.85    2.39
  -3  15   8   41.71    4.55
  -3  15   9    0.26    1.39
   3  15  -9    0.15    1.57
   3  15 -10   11.67    1.81
  -3  15  10   10.16    1.42
  -3  15  11    1.29    1.92
   3  16  -1    6.79    1.15
   3  16  -1    6.48    0.87
  -3  16   1    5.94    0.58
  -3  16   2    3.70    0.66
   3  16  -2    4.37    0.94
   3  16  -2    3.54    1.12
   3  16  -2    3.52    1.23
   3  16  -3   32.90    2.08
   3  16  -3   33.44    1.41
   3  16  -3   28.45    1.73
  -3  16   3   28.97    1.59
   3  16  -4    2.20    1.08
  -3  16   4    1.97    0.79
  -3  16   4    1.63    0.70
   3  16  -5   96.22    3.89
  -3  16   5   87.59    4.26
  -3  16   5   87.27    4.51
  -3  16   6   12.01    1.06
  -3  16   6   11.48    0.81
   3  16  -7    4.74    1.40
  -3  16   7    3.14    1.06
   3  16  -8   11.28    1.62
  -3  16   8    9.38    1.10
   3  16  -9    9.89    1.72
  -3  16   9    7.61    1.52
   3  16 -10   13.04    1.94
  -3  16  10   10.79    1.53
  -3  16  11    3.99    2.03
   3  17  -1  253.34   13.76
   3  17  -1  315.17   12.79
  -3  17   1  295.73   13.62
  -3  17   1  289.21   13.31
   3  17  -1  293.17   12.94
  -3  17   2    8.33    0.92
   3  17  -2    9.64    1.35
   3  17  -2    9.17    1.04
   3  17  -2    9.52    1.25
   3  17  -3   85.62    4.85
  -3  17   3   73.42    4.37
   3  17  -4    7.21    1.44
   3  17  -4    6.61    1.18
  -3  17   4    5.93    0.88
  -3  17   4    5.87    0.79
  -3  17   5   77.80    4.44
   3  17  -5   89.95    4.55
  -3  17   5   85.76    5.25
   3  17  -6   28.63    1.80
  -3  17   6   25.74    1.43
  -3  17   7   13.29    1.06
   3  17  -7   17.69    1.64
  -3  17   8    7.19    1.11
   3  17  -8    7.38    1.68
   3  17  -9   16.15    1.87
  -3  17   9   12.46    1.38
  -3  17  10    6.22    1.97
  -3  18   1    0.81    0.62
   3  18  -1    1.66    1.29
   3  18  -1    1.84    0.95
   3  18  -1    2.79    1.18
  -3  18   1    2.54    0.85
   3  18  -2  250.89   11.89
  -3  18   2  222.24   13.76
   3  18  -2  255.70    8.50
   3  18  -2  195.43   10.44
  -3  18   3    6.30    0.93
   3  18  -3    7.42    1.18
   3  18  -3    8.02    1.45
   3  18  -4  105.29    4.42
  -3  18   4   94.45    5.16
  -3  18   4   97.68    5.24
  -3  18   4   97.53    4.35
  -3  18   5   18.51    1.14
  -3  18   5   16.94    1.06
   3  18  -5   18.75    1.75
   3  18  -5   21.16    1.70
  -3  18   6    0.20    1.10
   3  18  -6    1.31    1.46
  -3  18   7   13.41    1.33
   3  18  -7   13.72    1.71
  -3  18   8    2.48    1.38
  -3  18   9    4.29    1.87
  -3  18  10   12.10    2.15
   3  19  -1    0.56    1.01
   3  19  -1   -0.86    1.36
   3  19  -1   -0.33    1.23
  -3  19   1    0.97    0.90
  -3  19   1   -1.10    1.02
  -3  19   2   50.75    3.30
   3  19  -2   57.89    2.35
   3  19  -2   56.30    2.57
  -3  19   3    0.62    0.83
   3  19  -3    2.78    1.49
  -3  19   3    1.49    0.83
  -3  19   4   13.44    1.01
   3  19  -4   14.88    1.69
   3  19  -4   14.16    1.07
  -3  19   4   11.03    1.18
  -3  19   5   37.33    2.35
   3  19  -5   39.15    2.21
   3  19  -5   45.09    2.09
   3  19  -6   16.65    1.63
  -3  19   6   12.07    1.09
  -3  19   7    7.02    1.35
   3  19  -8    1.97    1.81
  -3  19   8    0.85    1.46
  -3  19   9    9.10    2.02
   3  20  -1   10.61    1.54
  -3  20   1    8.13    1.19
  -3  20   1   10.91    1.38
   3  20  -1    9.66    1.15
  -3  20   2    7.49    1.15
   3  20  -2    8.79    1.13
   3  20  -2    8.25    1.23
  -3  20   2    8.32    1.05
  -3  20   3    6.28    0.95
   3  20  -3    6.77    1.31
   3  20  -3    7.32    1.62
  -3  20   3    8.23    1.12
  -3  20   4    0.14    0.93
   3  20  -4    1.24    1.65
   3  20  -4    0.68    1.36
  -3  20   4    1.60    0.92
   3  20  -5    2.37    1.48
  -3  20   5    0.95    1.15
  -3  20   6    0.41    1.01
   3  20  -6    3.26    4.47
   3  20  -7    1.09    1.79
  -3  20   7    1.22    1.13
  -3  20   8    6.64    1.94
  -3  20   9    2.09    1.50
   3  21  -1    2.82    1.60
   3  21  -1    2.13    1.14
  -3  21   1    2.69    1.01
  -3  21   1    3.11    1.41
   3  21  -2   18.69    1.74
   3  21  -2   20.08    1.62
  -3  21   2   14.69    1.49
  -3  21   2   18.28    1.24
   3  21  -3    6.74    1.70
   3  21  -3    6.87    1.39
  -3  21   3    5.63    1.22
  -3  21   3    5.96    0.96
  -3  21   4    7.69    1.07
   3  21  -4    8.25    1.80
   3  21  -4   11.19    1.52
  -3  21   5    2.74    1.01
   3  21  -5    7.28    1.93
   3  21  -5    5.87    1.59
   3  21  -6    1.36    2.04
   3  21  -6    1.37    1.74
  -3  21   6   -0.07    1.34
  -3  21   7   25.93    2.13
  -3  21   8    2.17    2.00
   3  22  -1   31.44    2.07
   3  22  -1   31.11    2.26
  -3  22   1   29.58    1.96
  -3  22   1   39.67    1.94
   3  22  -2    2.74    1.73
   3  22  -2    6.25    1.36
  -3  22   2    3.48    1.17
  -3  22   2    4.68    1.37
   3  22  -3    1.48    1.45
  -3  22   3    1.01    1.28
  -3  22   3    2.71    1.00
   3  22  -3    2.14    1.79
   3  22  -4    1.97    1.56
  -3  22   4    1.80    1.09
  -3  22   5    7.37    1.44
   3  22  -5   10.79    1.29
  -3  22   6    7.05    1.86
  -3  22   7   18.84    2.16
  -3  22   8   -1.77    2.14
  -3  23   1   18.77    1.74
   3  23  -1   20.66    1.53
   3  23  -1   21.53    1.53
  -3  23   1   23.71    1.80
   3  23  -2    5.77    1.47
   3  23  -2    4.69    1.84
  -3  23   2    4.51    1.26
  -3  23   2    5.68    1.48
   3  23  -3   26.65    1.89
  -3  23   3   20.75    1.49
  -3  23   3   27.91    1.88
   3  23  -4    7.98    2.04
   3  23  -4   10.21    1.73
  -3  23   4    6.21    1.25
  -3  23   5   21.78    2.11
  -3  23   6    7.07    1.96
  -3  23   7   36.03    2.88
   3  24  -1   23.05    2.15
   3  24  -1   24.73    1.89
  -3  24   1   27.06    4.76
   3  24  -2   14.34    2.06
  -3  24   2   11.82    1.45
   3  24  -2   18.18    3.02
  -3  24   2   16.33    1.64
  -3  24   3    2.54    1.57
   3  24  -3    1.68    1.46
   3  24  -3    2.44    1.67
  -3  24   4    9.20    1.82
  -3  24   5    5.55    1.92
  -3  24   6   32.71    2.93
  -3  24   7    3.32    2.18
  -3  25   1    0.57    1.47
   3  25  -1    0.46    1.51
  -3  25   1    1.81    1.45
  -3  25   2    2.35    1.62
   3  25  -2    1.85    1.64
  -3  25   3    3.95    1.77
  -3  25   4   16.83    2.06
  -3  25   5    2.60    2.02
  -3  25   6    5.32    1.58
  -3  26   1    5.40    1.56
   3  26  -1    6.08    1.61
  -3  26   2   11.79    2.17
  -3  26   3    6.50    1.89
  -3  26   4    3.65    2.00
  -3  26   5    2.78    2.14
  -3  26   6    0.65    2.30
  -3  27   1    8.88    1.73
  -3  27   2   -0.27    1.83
  -3  27   3   30.12    2.51
  -3  27   4   13.70    2.27
  -3  27   5   10.78    2.37
  -3  28   2    3.83    1.95
  -3  28   3    2.65    2.11
  -2 -21   5    1.26    1.11
  -2 -21   6    1.36    1.23
  -2 -20   5    0.85    1.00
  -2 -20   6    9.50    1.22
  -2 -19   5    8.28    0.99
  -2 -19   6    2.07    1.05
  -2 -19   7    6.39    1.25
  -2 -18   5   12.75    1.00
  -2 -18   7   29.71    1.58
  -2 -17   1   67.93    2.84
  -2 -17   4   43.38    1.76
  -2 -17   5   66.68    3.24
  -2 -17   6   10.89    1.00
  -2 -17   7   11.25    1.19
  -2 -16   1  200.61    7.50
  -2 -16   2   11.65    0.94
  -2 -16   6   16.73    1.10
  -2 -16   7    4.67    1.07
  -2 -16   8   57.70    2.28
  -2 -16   9    0.47    1.53
  -2 -16  10   17.94    1.55
  -2 -15   1    6.37    0.73
  -2 -15   2    0.35    0.77
  -2 -15   3   29.39    1.37
  -2 -15   4   32.34    1.26
  -2 -15   6    1.94    0.84
  -2 -15   7   20.62    1.24
  -2 -15   8   47.14    2.11
  -2 -15   9   15.70    1.63
  -2 -15  10    4.03    1.25
  -2 -14   1  105.63    3.74
  -2 -14   2   12.71    0.88
  -2 -14   3   53.24    2.45
  -2 -14   4  140.88    5.23
  -2 -14   5   11.23    0.80
  -2 -14   6    5.91    0.82
  -2 -14   7   55.43    2.99
  -2 -14   8   18.41    1.45
   2 -14  -8   17.84    1.31
  -2 -14  10    3.19    1.21
  -2 -13   1  179.28    6.50
  -2 -13   2   58.31    2.13
  -2 -13   3   67.12    2.48
   2 -13  -3   73.95    2.72
  -2 -13   4   47.95    2.22
   2 -13  -4   53.87    1.87
  -2 -13   5  113.57    4.15
  -2 -13   6   31.16    1.44
   2 -13  -6   30.82    1.34
  -2 -13   7   21.61    1.34
   2 -13  -7   20.26    1.16
  -2 -13   8   59.12    2.24
   2 -13  -8   49.44    2.48
  -2 -13   9   31.31    1.53
  -2 -13  11    1.23    1.87
  -2 -12   1  540.73   19.66
   2 -12  -1  531.31   21.49
  -2 -12   2  113.97    4.27
   2 -12  -3  790.33   34.44
  -2 -12   3  787.18   29.51
  -2 -12   4   14.36    1.02
   2 -12  -4   15.32    0.75
  -2 -12   5  196.24    8.60
  -2 -12   6   47.69    1.99
   2 -12  -6   40.94    1.92
  -2 -12   7   43.03    1.75
   2 -12  -7   38.16    1.89
   2 -12  -7   41.38    1.69
  -2 -12   8   41.34    1.82
   2 -12  -8   37.89    2.00
   2 -12  -8   38.95    1.81
  -2 -12   9   14.86    1.15
   2 -12  -9   13.73    1.43
  -2 -12  10   15.71    1.33
  -2 -12  11    1.71    1.83
  -2 -11   1  150.18    6.41
  -2 -11   3   94.62    3.37
   2 -11  -3   96.50    3.60
  -2 -11   4  112.03    4.01
   2 -11  -4  114.93    4.56
  -2 -11   5   81.04    3.03
  -2 -11   5   83.22    3.03
   2 -11  -5   84.78    3.57
  -2 -11   6    2.85    0.65
   2 -11  -6    1.78    0.82
   2 -11  -6    2.25    0.45
  -2 -11   7   33.09    1.51
   2 -11  -7   31.90    1.41
   2 -11  -7   31.05    1.41
  -2 -11   8   18.01    1.34
   2 -11  -8   16.63    1.43
   2 -11  -8   15.52    1.10
  -2 -11   9    1.90    1.26
  -2 -11  10   31.95    1.63
  -2 -11  11    6.04    1.83
  -2 -10   1   31.43    1.53
   2 -10  -1   33.10    1.45
  -2 -10   2  174.57    6.98
  -2 -10   3  116.52    4.02
   2 -10  -3  118.83    5.34
  -2 -10   4  181.19    8.01
  -2 -10   5    1.11    0.87
  -2 -10   5    1.80    0.77
   2 -10  -5    1.48    0.52
   2 -10  -5    2.19    0.33
   2 -10  -6    3.36    0.81
   2 -10  -6    3.38    0.47
   2 -10  -7   49.45    2.33
   2 -10  -7   48.44    2.16
  -2 -10   8   38.72    1.67
   2 -10  -8   34.84    1.85
   2 -10  -8   31.84    1.65
  -2 -10   9   10.56    1.03
   2 -10  -9   11.54    1.31
   2 -10  -9    8.73    1.34
  -2 -10  10   27.72    1.51
  -2 -10  11   10.07    1.83
  -2 -10  12   30.20    2.50
  -2  -9   1  680.20   26.38
   2  -9  -1  679.40   30.29
  -2  -9   2  188.18    6.80
   2  -9  -2  213.59    8.78
  -2  -9   3   91.30    3.27
   2  -9  -3   90.76    3.66
  -2  -9   4  110.64    4.25
   2  -9  -4  105.46    4.47
  -2  -9   5   11.20    0.74
   2  -9  -5   12.78    0.67
   2  -9  -5   12.22    0.61
  -2  -9   6   69.76    2.64
  -2  -9   6   68.71    2.51
   2  -9  -6   65.37    2.62
   2  -9  -6   68.29    2.65
  -2  -9   7   22.24    1.01
   2  -9  -7   18.62    1.04
   2  -9  -7   19.55    1.04
   2  -9  -8    1.97    0.96
   2  -9  -8    1.20    1.03
  -2  -9   9   16.96    1.10
   2  -9  -9   13.49    1.34
   2  -9  -9   14.28    1.29
  -2  -9  11   11.19    1.80
  -2  -9  12    0.66    2.00
  -2  -8   1  244.41   10.51
   2  -8  -1  226.94   10.55
  -2  -8   2   99.90    4.20
   2  -8  -2  110.42    4.28
   2  -8  -3  487.65   19.54
  -2  -8   3  483.20   19.65
  -2  -8   4   36.66    1.35
   2  -8  -4   37.82    1.61
   2  -8  -4   34.92    1.38
  -2  -8   5  107.04    3.62
   2  -8  -5   95.00    4.41
   2  -8  -5   98.50    3.79
  -2  -8   6   92.63    3.42
   2  -8  -6   90.89    3.97
   2  -8  -6   91.43    3.86
  -2  -8   7    1.24    0.66
   2  -8  -7    1.98    0.91
   2  -8  -7    1.68    0.28
   2  -8  -7    1.80    0.68
   2  -8  -8   24.08    1.46
   2  -8  -8   28.08    1.08
   2  -8  -8   25.43    1.32
  -2  -8   9    7.90    0.95
   2  -8  -9    6.79    1.24
   2  -8  -9    7.44    0.42
   2  -8  -9    4.99    1.23
  -2  -8  10   11.07    1.53
  -2  -8  11   15.17    1.37
  -2  -7   1   70.38    2.55
   2  -7  -1   70.97    3.03
  -2  -7   2  168.27    6.69
   2  -7  -2  180.71    7.92
  -2  -7   3  382.44   14.23
   2  -7  -3  396.76   15.74
   2  -7  -3  351.20   13.53
  -2  -7   4  128.05    4.80
   2  -7  -4  130.90    5.87
   2  -7  -4  123.45    4.95
  -2  -7   5   27.76    1.22
  -2  -7   5   27.38    1.12
   2  -7  -5   29.58    1.27
   2  -7  -5   28.48    1.18
   2  -7  -5   28.26    1.12
  -2  -7   6  144.43    5.34
   2  -7  -6  122.50    5.39
   2  -7  -6  146.87    6.50
   2  -7  -6  134.99    5.22
  -2  -7   7   39.51    1.69
  -2  -7   7   39.69    1.48
   2  -7  -7   40.27    1.87
   2  -7  -7   41.30    1.71
   2  -7  -7   38.39    1.65
   2  -7  -8   44.20    1.90
   2  -7  -8   48.53    1.84
   2  -7  -8   41.60    2.18
   2  -7  -9   40.80    2.15
   2  -7  -9   46.98    1.83
   2  -7  -9   38.27    1.94
  -2  -7  10    2.91    1.43
  -2  -7  11    4.32    1.68
  -2  -7  12    1.47    1.94
  -2  -6   1 1429.58   73.18
   2  -6  -1 1338.67   57.49
  -2  -6   2   85.10    3.45
   2  -6  -2   67.40    2.97
  -2  -6   3  419.12   15.46
   2  -6  -3  391.10   18.74
   2  -6  -3  373.92   15.58
   2  -6  -4  498.26   23.63
   2  -6  -4  528.25   23.71
   2  -6  -4  497.68   20.95
  -2  -6   5  294.83   11.78
  -2  -6   5  282.00   10.15
   2  -6  -5  300.52   12.45
   2  -6  -5  314.11   13.45
   2  -6  -5  292.68   11.40
  -2  -6   6  213.79    8.06
   2  -6  -6  213.11    8.16
   2  -6  -6  207.70    9.73
   2  -6  -6  205.96    8.02
  -2  -6   7  138.94    5.37
  -2  -6   7  139.10    5.96
   2  -6  -7  145.58    6.35
   2  -6  -7  157.07    6.19
   2  -6  -7  142.40    6.36
   2  -6  -8   54.82    1.98
   2  -6  -8   41.42    2.52
  -2  -6   9   91.49    3.09
   2  -6  -9   85.19    4.06
   2  -6  -9   76.68    3.58
  -2  -6  10    8.29    1.45
   2  -6 -10    7.64    0.58
  -2  -6  11    2.15    1.64
  -2  -6  12    4.71    1.90
  -2  -5   1  189.02    7.10
  -2  -5   1  198.49    6.74
   2  -5  -1  188.86    8.66
  -2  -5   2  206.96    7.94
   2  -5  -2  206.38    9.18
  -2  -5   3  295.35   11.11
   2  -5  -3  329.32   14.24
   2  -5  -3  307.33   13.53
   2  -5  -3  308.92   13.60
   2  -5  -4  252.63   10.75
   2  -5  -4  262.37   11.57
   2  -5  -4  244.13   10.14
  -2  -5   5   92.30    3.67
   2  -5  -5   85.72    3.92
   2  -5  -5   96.43    3.98
   2  -5  -5   79.96    3.65
  -2  -5   6   88.50    3.59
   2  -5  -6   85.92    3.77
   2  -5  -6   95.26    3.66
   2  -5  -6   82.98    3.50
  -2  -5   7   63.73    2.99
  -2  -5   7   71.25    2.43
   2  -5  -7   72.49    3.17
   2  -5  -7   81.67    2.94
   2  -5  -7   69.46    2.98
  -2  -5   8   15.45    1.17
   2  -5  -8   15.64    1.13
   2  -5  -8   14.82    0.67
   2  -5  -8   12.56    1.20
  -2  -5   9    3.81    1.19
   2  -5  -9    4.07    1.24
   2  -5  -9    3.26    0.57
   2  -5  -9    3.11    1.40
  -2  -5  10    3.58    1.00
   2  -5 -10    3.29    0.55
  -2  -5  12    0.17    1.30
  -2  -4   1  342.75   11.72
   2  -4  -1  318.37   14.20
  -2  -4   2   93.09    4.38
   2  -4  -2   88.52    3.82
  -2  -4   3  110.79    4.19
   2  -4  -3  115.36    5.04
   2  -4  -3  116.63    5.41
   2  -4  -3  106.29    5.09
  -2  -4   4   57.90    2.53
   2  -4  -4   61.59    2.59
   2  -4  -4   62.60    2.56
   2  -4  -4   59.89    2.60
  -2  -4   5  224.57    9.27
   2  -4  -5  228.57   10.12
   2  -4  -5  224.15   10.11
   2  -4  -5  228.58    9.05
  -2  -4   6   92.44    3.78
   2  -4  -6   89.89    4.33
   2  -4  -6   98.29    3.80
   2  -4  -6   89.15    3.65
  -2  -4   7   46.56    1.77
   2  -4  -7   43.84    1.97
   2  -4  -7   47.51    1.86
   2  -4  -7   41.59    2.03
   2  -4  -8   94.17    4.26
   2  -4  -8  103.24    4.09
   2  -4  -8   87.11    4.70
   2  -4  -9   15.88    1.38
  -2  -4   9   16.67    1.32
   2  -4  -9   14.52    1.33
   2  -4  -9   16.70    0.77
  -2  -4  10   20.00    1.58
   2  -4 -10   20.20    0.92
  -2  -4  11    2.32    1.60
  -2  -4  12   -0.57    1.79
  -2  -3   1  200.11    7.63
   2  -3  -1  204.98    9.81
  -2  -3   2  164.97    7.05
   2  -3  -2  152.54    7.46
   2  -3  -2  151.05    7.64
  -2  -3   3  212.02    9.40
   2  -3  -3  210.81    9.84
   2  -3  -3  226.17   10.44
   2  -3  -3  201.22    8.28
  -2  -3   4   76.99    2.91
   2  -3  -4   77.12    3.54
   2  -3  -4   75.68    3.41
   2  -3  -4   73.77    3.36
  -2  -3   5  303.32   13.27
   2  -3  -5  296.02   14.56
   2  -3  -5  305.88   12.62
   2  -3  -5  289.69   12.83
  -2  -3   6   38.24    1.53
   2  -3  -6   36.99    1.63
   2  -3  -6   40.51    1.44
   2  -3  -6   33.85    1.53
  -2  -3   7   38.53    1.89
   2  -3  -7   39.27    1.83
   2  -3  -7   47.55    1.90
   2  -3  -7   39.05    1.99
   2  -3  -8   25.43    1.36
   2  -3  -8   28.86    1.15
   2  -3  -8   22.53    1.57
   2  -3  -9   81.40    4.29
   2  -3  -9   89.10    3.67
  -2  -3  10    0.41    1.33
   2  -3 -10    0.24    0.68
  -2  -3  11   13.19    1.67
  -2  -3  12    1.34    1.27
  -2  -3  13    1.50    2.04
   2  -2  -1   63.15    2.55
  -2  -2   1   57.79    2.20
  -2  -2   1   61.60    2.89
  -2  -2   2   15.73    0.56
   2  -2  -2   16.41    0.74
   2  -2  -2   16.94    0.76
  -2  -2   3  340.21   13.00
   2  -2  -3  321.44   15.44
   2  -2  -3  359.00   15.68
   2  -2  -3  325.39   13.82
  -2  -2   4   39.13    1.83
   2  -2  -4   42.12    1.90
   2  -2  -4   45.78    1.92
   2  -2  -4   40.54    1.77
   2  -2  -5   21.17    0.78
   2  -2  -5   20.22    1.02
  -2  -2   5   20.66    1.05
   2  -2  -5   22.00    1.01
   2  -2  -6   62.28    2.81
  -2  -2   6   59.64    2.37
   2  -2  -6   59.76    2.79
   2  -2  -6   58.05    2.37
  -2  -2   7   49.98    2.01
   2  -2  -7   48.82    2.28
   2  -2  -7   53.02    1.92
   2  -2  -7   45.43    2.18
   2  -2  -8   25.92    1.39
   2  -2  -8   28.70    1.23
   2  -2  -8   23.51    1.59
  -2  -2   9  102.43    4.03
   2  -2  -9   88.87    5.02
   2  -2  -9  102.81    3.98
  -2  -2  10   13.10    1.44
   2  -2 -10   13.56    0.90
   2  -2 -11   18.06    1.06
  -2  -2  11   16.73    1.71
  -2  -2  12   12.70    1.88
  -2  -1   1  793.20   32.65
  -2  -1   1  841.68   28.46
   2  -1  -1  801.12   42.29
   2  -1  -1  867.22   37.92
  -2  -1   2  200.84    8.58
   2  -1  -2  212.88   10.23
   2  -1  -3  514.66   24.11
  -2  -1   3  524.18   22.94
   2  -1  -3  493.60   20.59
   2  -1  -3  495.47   21.64
  -2  -1   4  160.77    7.19
   2  -1  -4  138.52    6.33
   2  -1  -4  150.54    5.83
   2  -1  -4  157.06    6.78
  -2  -1   5   27.49    1.29
   2  -1  -5   26.16    1.25
   2  -1  -5   28.98    1.15
   2  -1  -5   26.23    1.28
  -2  -1   6   10.80    0.70
   2  -1  -6    8.97    0.79
   2  -1  -6   11.61    0.55
   2  -1  -6   10.28    0.78
  -2  -1   7   28.20    1.40
   2  -1  -7   28.54    1.38
   2  -1  -7   33.38    1.18
   2  -1  -7   25.92    1.47
   2  -1  -8   49.78    2.31
  -2  -1   8   53.72    2.34
   2  -1  -8   54.79    2.16
   2  -1  -8   44.98    2.90
  -2  -1   9   62.37    2.27
   2  -1  -9   58.44    2.88
  -2  -1  10   64.21    2.74
   2  -1 -10   62.23    2.61
  -2  -1  11    8.04    1.58
   2  -1 -11    8.14    1.01
  -2  -1  12   10.60    1.83
  -2  -1  13   -0.27    1.99
  -2   0   1  439.39   17.40
  -2   0   1  474.25   22.12
   2   0  -1  449.62   20.81
   2   0  -1  452.41   19.07
  -2   0   2  579.60   25.19
   2   0  -2  571.51   27.40
  -2   0   3 2316.95   91.74
   2   0  -3 2262.13   99.78
   2   0  -3 2167.67   90.40
   2   0  -3 2277.19  124.03
  -2   0   4   28.30    1.15
  -2   0   4   26.58    1.02
   2   0  -4   27.35    1.12
   2   0  -4   31.60    1.21
   2   0  -4   27.94    1.25
  -2   0   5   55.23    2.14
  -2   0   5   58.83    2.26
   2   0  -5   56.88    2.54
   2   0  -5   54.37    2.50
  -2   0   6    2.19    0.67
   2   0  -6    1.06    0.70
   2   0  -6    1.79    0.55
   2   0  -6    1.89    0.71
  -2   0   7    2.07    0.78
   2   0  -7    2.05    1.04
   2   0  -7    1.48    0.51
   2   0  -7    1.14    1.06
  -2   0   8  198.04    6.51
   2   0  -8  194.50    9.42
   2   0  -8  213.45    8.33
   2   0  -8  179.78    9.72
  -2   0   9   71.05    2.56
   2   0  -9   65.20    3.65
   2   0  -9   70.46    2.70
  -2   0  10   70.41    2.74
   2   0 -10   69.12    3.05
  -2   0  11    1.37    1.50
   2   0 -11    1.62    0.86
  -2   0  12    7.55    1.76
  -2   0  13    0.26    1.97
   2   1  -1  818.90   45.74
   2   1  -1  874.24   47.24
  -2   1   1  794.32   36.97
  -2   1   1  863.58   38.60
   2   1  -2  208.25    9.58
  -2   1   2  202.79    8.71
   2   1  -3  514.35   21.89
   2   1  -3  504.34   22.47
  -2   1   3  496.86   22.75
   2   1  -4  147.14    5.76
   2   1  -4  153.54    6.68
  -2   1   4  155.03    6.87
  -2   1   4  145.75    5.27
   2   1  -5   27.49    1.31
   2   1  -5   29.40    1.05
   2   1  -5   25.85    1.25
  -2   1   5   26.96    1.18
   2   1  -6   10.88    0.84
   2   1  -6   11.80    0.86
  -2   1   6   10.19    0.63
   2   1  -7   26.37    1.33
   2   1  -7   30.49    1.25
   2   1  -7   26.72    1.44
  -2   1   7   28.31    1.31
  -2   1   7   28.87    1.24
   2   1  -8   49.10    2.40
   2   1  -8   53.38    1.99
   2   1  -8   42.91    2.40
  -2   1   8   53.73    2.18
   2   1  -9   60.97    3.47
   2   1  -9   68.28    2.66
  -2   1   9   63.15    2.36
  -2   1  10   59.80    2.36
   2   1 -10   59.35    2.89
  -2   1  11    9.21    1.00
   2   1 -12    9.40    1.12
  -2   1  12    6.99    1.74
  -2   1  13    0.07    1.96
  -2   2   1   62.42    2.56
   2   2  -1   55.05    2.56
   2   2  -1   63.83    3.59
  -2   2   1   55.50    2.29
   2   2  -2   15.71    0.69
  -2   2   2   17.23    0.75
   2   2  -3  344.73   16.56
   2   2  -3  336.22   13.99
  -2   2   3  336.94   13.54
  -2   2   3  314.24   12.79
   2   2  -4   43.99    1.98
   2   2  -4   39.95    1.73
  -2   2   4   42.90    1.57
  -2   2   4   41.47    1.84
  -2   2   4   39.13    1.94
   2   2  -5   20.01    0.90
   2   2  -5   19.50    0.78
   2   2  -5   17.71    0.94
  -2   2   5   18.46    0.79
  -2   2   5   18.72    0.80
   2   2  -6   56.27    2.50
   2   2  -6   60.67    2.52
   2   2  -6   51.55    2.66
  -2   2   6   59.48    2.03
  -2   2   6   58.89    2.78
  -2   2   7   45.15    1.68
   2   2  -7   49.55    2.51
   2   2  -7   50.97    1.92
   2   2  -7   44.95    2.48
  -2   2   7   47.19    1.73
  -2   2   7   47.53    2.03
   2   2  -8   28.39    1.67
   2   2  -8   31.33    1.32
  -2   2   8   26.47    1.28
   2   2  -9   91.53    4.50
   2   2  -9  102.46    4.26
  -2   2   9   98.36    5.10
   2   2 -10   12.31    0.97
  -2   2  10   14.37    1.35
   2   2 -11   19.58    1.20
  -2   2  11   16.20    1.62
  -2   2  12   12.47    1.78
   2   2 -12   13.77    1.48
  -2   2  13    0.11    1.96
   2   3  -1  200.35    7.72
  -2   3   1  186.34    8.48
  -2   3   1  191.97    8.31
   2   3  -2  157.44    7.00
  -2   3   2  143.05    6.65
  -2   3   2  157.44    6.78
  -2   3   3  208.95    8.24
   2   3  -3  194.82    7.21
  -2   3   3  198.02   10.01
  -2   3   4   79.02    3.22
  -2   3   4   74.31    2.92
   2   3  -4   77.85    2.73
   2   3  -4   73.34    3.23
  -2   3   4   72.77    3.62
   2   3  -5  286.86   12.45
  -2   3   5  296.13   10.71
   2   3  -5  291.04   14.36
   2   3  -5  301.15   12.41
  -2   3   5  291.28   11.63
   2   3  -6   36.68    1.84
   2   3  -6   35.35    1.72
   2   3  -6   36.97    1.64
  -2   3   6   39.17    1.32
  -2   3   6   34.81    1.58
  -2   3   7   44.55    1.53
   2   3  -7   42.72    1.99
   2   3  -7   41.15    1.96
   2   3  -7   37.93    2.05
  -2   3   7   40.79    1.89
  -2   3   7   42.03    2.03
  -2   3   8   24.60    1.21
  -2   3   8   23.92    1.26
   2   3  -8   21.11    1.47
   2   3  -8   25.19    1.07
   2   3  -9   81.35    4.22
   2   3  -9   89.14    3.61
  -2   3   9   89.02    3.07
  -2   3   9   70.83    4.10
   2   3 -10    0.72    0.90
  -2   3  10    0.59    1.21
   2   3 -11   10.64    1.35
  -2   3  11   11.61    2.32
   2   3 -12    0.74    1.15
  -2   3  12    0.70    1.62
  -2   3  13   -0.04    1.93
  -2   4   1  343.92   22.24
   2   4  -2   88.30    4.25
  -2   4   2   83.19    3.55
  -2   4   2   90.43    3.71
   2   4  -3  106.36    4.06
   2   4  -3  104.46    4.28
  -2   4   3  107.31    4.21
  -2   4   3  109.59    4.68
  -2   4   4   59.92    2.23
   2   4  -4   61.90    2.81
   2   4  -4   57.83    2.70
  -2   4   4   59.72    2.64
  -2   4   4   55.87    2.06
   2   4  -5  226.84   11.24
   2   4  -5  218.43    9.65
  -2   4   5  228.37    7.72
  -2   4   5  231.03    9.78
  -2   4   5  224.15   12.70
   2   4  -6   90.07    5.00
   2   4  -6   90.50    4.28
   2   4  -6   84.02    4.15
  -2   4   6   94.16    2.96
   2   4  -7   40.65    2.04
   2   4  -7   47.43    2.33
   2   4  -7   40.43    2.12
  -2   4   7   46.91    1.57
  -2   4   7   43.56    1.88
  -2   4   7   43.27    1.56
   2   4  -8   94.63    5.30
   2   4  -8  103.17    4.66
  -2   4   8   97.82    3.34
  -2   4   8   91.15    3.91
   2   4  -9   14.79    1.66
   2   4  -9   16.69    1.05
  -2   4   9   16.52    1.22
   2   4 -10   21.88    1.24
  -2   4  10   20.05    1.43
   2   4 -11    0.88    1.09
  -2   4  11    1.20    1.41
   2   4 -12    0.80    1.50
  -2   4  12    0.56    1.58
  -2   4  13    2.98    1.90
   2   5  -1  191.15    7.24
  -2   5   1  192.08    7.62
   2   5  -2  198.43    8.61
  -2   5   2  195.57    8.36
  -2   5   2  208.80    8.73
   2   5  -3  314.36   11.49
   2   5  -3  311.12   16.95
  -2   5   3  312.20   13.48
  -2   5   3  305.19   16.79
   2   5  -4  239.58    9.05
   2   5  -4  244.40   10.96
  -2   5   4  238.47    8.87
  -2   5   4  244.21   12.85
   2   5  -5   84.72    4.26
   2   5  -5   73.06    3.56
  -2   5   5   78.78    3.13
  -2   5   5   80.04    3.28
  -2   5   5   80.01    4.35
   2   5  -6   79.50    3.47
   2   5  -6   75.92    3.43
   2   5  -6   73.30    3.45
  -2   5   6   80.95    2.97
  -2   5   6   81.24    3.81
   2   5  -7   68.27    3.36
   2   5  -7   73.03    3.83
   2   5  -7   65.14    3.18
  -2   5   7   72.47    2.39
  -2   5   7   70.97    2.96
  -2   5   7   68.18    2.59
   2   5  -8   14.35    1.45
   2   5  -8   15.10    0.98
  -2   5   8   14.44    1.02
   2   5  -9    1.71    0.93
  -2   5   9    2.92    1.04
  -2   5   9    3.14    0.91
   2   5 -10    3.78    1.04
  -2   5  10    2.92    1.24
  -2   5  10    3.90    1.18
   2   5 -11   10.31    1.25
  -2   5  11   13.86    5.05
   2   5 -12    1.87    1.61
  -2   5  12    0.24    1.57
   2   6  -1 1394.93   90.42
  -2   6   1 1326.71   49.55
   2   6  -2   77.26    3.30
  -2   6   2   75.89    3.66
  -2   6   2   85.90    3.30
   2   6  -3  395.56   18.38
  -2   6   3  388.84   17.69
  -2   6   3  410.57   22.17
   2   6  -4  486.96   22.86
  -2   6   4  454.05   19.30
  -2   6   4  485.85   27.05
   2   6  -5  283.80   12.60
  -2   6   5  298.94   10.28
  -2   6   5  281.06   12.63
   2   6  -6  191.68    8.95
   2   6  -6  185.35    9.65
  -2   6   6  201.24    6.82
  -2   6   6  198.18    9.86
   2   6  -7  132.72    6.27
   2   6  -7  149.74    7.76
  -2   6   7  141.15    4.59
  -2   6   7  133.26    6.06
   2   6  -8   43.34    2.50
   2   6  -8   49.87    2.32
  -2   6   8   46.55    1.97
  -2   6   8   42.28    1.93
   2   6  -9   87.03    3.62
  -2   6   9   85.62    3.37
   2   6 -10    8.11    1.15
  -2   6  10    6.84    1.28
  -2   6  10    5.89    1.18
   2   6 -11    2.96    1.23
  -2   6  11    2.09    1.45
  -2   6  11    2.07    1.35
   2   6 -12    4.64    1.72
  -2   6  12    2.94    1.56
   2   7  -1   70.82    4.28
  -2   7   1   68.16    2.48
   2   7  -2  172.54    6.17
  -2   7   2  171.49    8.72
   2   7  -3  364.58   20.93
  -2   7   3  365.00   14.06
  -2   7   3  353.28   18.04
   2   7  -4  124.33    5.20
  -2   7   4  130.37    5.26
  -2   7   4  127.96    6.20
   2   7  -5   24.47    1.11
  -2   7   5   26.83    1.05
  -2   7   5   26.56    1.13
   2   7  -6  123.26    5.90
  -2   7   6  134.89    4.69
  -2   7   6  127.95    4.81
   2   7  -7   35.88    1.86
   2   7  -7   42.13    1.95
  -2   7   7   37.64    1.54
  -2   7   7   37.67    1.49
   2   7  -8   40.64    2.10
   2   7  -8   46.33    1.86
  -2   7   8   42.75    1.78
  -2   7   8   40.55    1.76
   2   7  -9   45.41    1.99
  -2   7   9   43.36    1.80
  -2   7   9   40.56    2.11
   2   7 -10    1.73    1.16
  -2   7  10    2.93    1.24
  -2   7  10    1.76    1.09
   2   7 -11    5.46    1.31
  -2   7  11    5.08    1.48
  -2   7  12    3.05    1.49
   2   8  -1  231.25   14.51
  -2   8   1  225.36    8.23
   2   8  -2  106.34    6.66
  -2   8   2   99.62    4.50
  -2   8   3  454.99   18.11
  -2   8   3  456.51   18.56
   2   8  -4   32.69    1.59
  -2   8   4   34.87    1.37
  -2   8   4   35.72    1.95
   2   8  -5   92.63    3.97
  -2   8   5   92.39    3.92
  -2   8   5   99.74    4.80
  -2   8   5   93.60    5.25
   2   8  -6   83.47    3.98
  -2   8   6   89.01    3.05
  -2   8   6   90.55    4.19
   2   8  -7    2.87    1.24
  -2   8   7    1.25    0.73
  -2   8   7    1.35    0.53
   2   8  -8   25.39    1.77
  -2   8   8   26.23    1.38
  -2   8   8   23.48    1.38
   2   8  -9    8.24    1.14
  -2   8   9    6.92    1.09
  -2   8   9    7.03    0.91
   2   8 -10   13.21    1.33
  -2   8  10   11.24    1.60
  -2   8  10   10.23    1.16
   2   8 -11   14.15    1.46
  -2   8  11   14.49    1.90
  -2   8  11   11.36    1.38
  -2   8  12    0.75    1.55
  -2   9   1  693.52   25.60
   2   9  -2  178.84    9.78
  -2   9   2  178.67   10.40
  -2   9   3   83.19    3.53
  -2   9   3   85.05    3.48
   2   9  -4  100.00    5.55
  -2   9   4  105.45    4.03
  -2   9   4  108.02    5.48
   2   9  -5    9.70    0.81
  -2   9   5   10.78    0.77
  -2   9   5   11.16    0.55
   2   9  -6   62.08    2.90
  -2   9   6   66.23    2.35
  -2   9   6   65.69    2.80
   2   9  -7   20.02    1.51
  -2   9   7   19.39    1.01
  -2   9   7   19.46    0.91
   2   9  -8    2.74    1.55
  -2   9   8    2.43    0.91
  -2   9   8    1.15    0.82
   2   9  -9   15.35    1.30
  -2   9   9   13.97    1.21
   2   9 -10    1.66    1.29
  -2   9  10    1.74    1.26
   2   9 -11    9.94    1.50
  -2   9  11    8.99    1.57
  -2   9  12    0.91    1.62
  -2  10   1   32.80    1.31
   2  10  -2  154.60    6.91
  -2  10   2  160.36    7.57
   2  10  -3   95.22    4.54
  -2  10   3  102.83    4.87
  -2  10   3  106.93    4.18
  -2  10   4  173.50    8.80
   2  10  -4  161.76    6.83
  -2  10   4  170.08    7.67
  -2  10   5    0.61    0.71
  -2  10   5    1.41    0.28
  -2  10   6    2.94    0.80
  -2  10   6    2.75    0.45
  -2  10   7   49.28    2.06
  -2  10   7   48.89    2.32
   2  10  -8   39.04    2.21
  -2  10   8   35.26    1.58
   2  10  -9   12.20    1.30
  -2  10   9    9.85    1.39
  -2  10   9    8.84    0.91
   2  10 -10   30.50    1.72
  -2  10  10   24.69    1.59
  -2  10  10   23.56    1.46
   2  10 -11    9.70    1.60
  -2  10  11    9.12    1.60
  -2  10  12   29.44    2.40
   2  11  -1  140.34    9.10
  -2  11   1  127.42    5.85
   2  11  -2   77.66    4.60
  -2  11   2   80.92    3.91
   2  11  -3   78.18    4.12
  -2  11   3   82.69    4.55
   2  11  -4   93.22    5.57
  -2  11   4  103.85    4.23
  -2  11   4  103.86    5.38
   2  11  -5   73.00    3.09
  -2  11   5   76.89    3.63
  -2  11   5   77.62    3.67
  -2  11   6    1.34    0.82
  -2  11   7   29.67    1.44
  -2  11   7   29.55    1.51
   2  11  -8   17.91    1.32
  -2  11   8   15.77    1.31
  -2  11   8   15.29    1.01
   2  11  -9    3.49    1.30
  -2  11   9    3.33    1.13
   2  11 -10   32.82    1.86
  -2  11  10   32.03    1.81
  -2  11  11    3.22    1.90
  -2  11  12    4.87    1.84
   2  12  -1  535.97   19.89
  -2  12   1  489.89   22.41
  -2  12   2   96.86    4.50
   2  12  -3  707.40   42.90
  -2  12   3  723.62   42.19
   2  12  -4   13.11    0.89
  -2  12   4   14.64    0.76
  -2  12   4   13.04    0.75
   2  12  -5  164.45    7.93
  -2  12   5  176.53    6.76
  -2  12   5  175.62    9.03
  -2  12   6   43.30    1.90
  -2  12   7   35.12    1.71
  -2  12   7   35.65    1.79
   2  12  -8   38.54    1.83
  -2  12   8   35.05    1.75
  -2  12   8   34.28    1.76
   2  12  -9   15.32    1.47
  -2  12   9   13.41    1.29
  -2  12  10   12.82    1.71
   2  12 -11   -0.20    1.71
  -2  12  11    2.17    1.60
  -2  12  12    3.68    1.91
   2  13  -1  158.65    8.35
   2  13  -1  152.14    6.56
  -2  13   1  156.60    6.95
   2  13  -2   46.22    2.79
  -2  13   2   48.60    2.43
  -2  13   2   45.95    1.69
   2  13  -3   58.43    2.61
   2  13  -3   56.69    3.39
  -2  13   3   58.88    2.46
   2  13  -4   43.52    2.05
  -2  13   4   47.38    2.22
  -2  13   4   45.64    2.09
  -2  13   5  100.75    4.01
  -2  13   5  100.16    4.83
  -2  13   5   99.64    5.18
  -2  13   6   27.20    1.32
  -2  13   7   18.65    1.26
   2  13  -8   54.62    2.50
  -2  13   8   50.14    2.46
   2  13  -9   39.20    2.23
  -2  13   9   29.47    1.67
   2  13 -10    2.39    1.60
  -2  13  10    1.60    1.37
   2  13 -11    0.65    1.81
  -2  13  11    1.15    1.63
   2  14  -1  100.26    3.88
   2  14  -1   90.30    4.63
  -2  14   1   93.68    4.34
   2  14  -2   11.23    1.04
  -2  14   2    9.26    0.70
  -2  14   2   10.36    0.41
   2  14  -3   50.81    2.71
  -2  14   3   51.73    2.12
   2  14  -4  113.43    6.29
  -2  14   4  124.33    5.10
  -2  14   4  122.76    6.62
  -2  14   4  126.22    5.84
   2  14  -5   10.87    0.83
  -2  14   5    8.97    0.98
  -2  14   5    9.27    0.61
  -2  14   6    6.31    1.06
   2  14  -7   57.24    3.42
  -2  14   7   51.83    2.61
   2  14  -8   18.73    1.53
  -2  14   8   16.41    1.46
   2  14  -9   13.16    1.62
  -2  14   9   10.32    1.59
   2  14 -10    2.00    1.71
  -2  14  10    2.99    1.48
   2  14 -11    2.61    1.94
  -2  14  11   -0.01    1.66
   2  15  -1    5.99    0.76
   2  15  -1    5.95    0.89
  -2  15   1    5.45    0.73
  -2  15   1    5.62    0.49
   2  15  -2    0.92    1.04
   2  15  -2    0.62    0.92
  -2  15   2    0.84    0.79
  -2  15   2    0.89    0.25
   2  15  -3   28.23    1.48
   2  15  -3   24.89    1.43
  -2  15   3   25.67    1.59
  -2  15   3   29.93    1.43
   2  15  -4   28.34    1.38
   2  15  -4   24.71    1.56
  -2  15   4   26.76    1.39
  -2  15   4   28.85    1.33
  -2  15   4   27.62    1.46
  -2  15   5   11.79    1.07
  -2  15   5   12.22    0.71
   2  15  -6    2.16    1.20
  -2  15   6    1.64    0.89
   2  15  -7   22.72    1.52
  -2  15   7   17.51    1.36
   2  15  -8   52.51    3.15
  -2  15   8   43.47    2.27
   2  15  -9   15.96    1.75
  -2  15   9   12.65    1.42
  -2  15  10    3.88    1.62
  -2  15  11   -0.50    2.02
   2  16  -1  193.07    6.74
   2  16  -1  178.18   10.65
  -2  16   1  185.47    8.22
  -2  16   1  206.35   11.47
  -2  16   1  173.29    8.74
   2  16  -2   12.18    1.22
   2  16  -2   11.81    0.98
  -2  16   2    9.18    0.81
  -2  16   2   12.77    0.80
  -2  16   2   10.31    0.45
   2  16  -3  182.79    8.33
  -2  16   3  195.55   10.14
  -2  16   3  206.67   11.72
   2  16  -4   44.88    2.15
  -2  16   4   41.43    2.20
  -2  16   4   45.64    2.64
  -2  16   4   45.42    2.05
  -2  16   5   41.97    2.35
  -2  16   5   39.50    2.24
  -2  16   6   14.67    1.27
   2  16  -7    3.89    1.41
  -2  16   7    5.80    2.00
   2  16  -8   66.72    3.73
  -2  16   8   56.96    3.29
   2  16  -9   -0.19    1.73
  -2  16   9    0.50    1.39
   2  16 -10   18.86    2.12
  -2  16  10   16.94    2.19
  -2  16  11    0.89    2.13
  -2  17   1   60.19    3.05
   2  17  -1   67.15    3.54
   2  17  -1   70.69    3.13
   2  17  -1   63.40    3.85
  -2  17   1   63.53    3.53
  -2  17   1   73.41    3.35
   2  17  -2   56.52    2.38
   2  17  -2   60.27    2.52
   2  17  -2   54.07    3.39
  -2  17   2   50.75    3.36
  -2  17   2   60.31    2.28
  -2  17   2   52.68    2.19
   2  17  -3   55.19    2.20
   2  17  -3   53.63    2.48
   2  17  -3   41.23    2.54
  -2  17   3   45.72    3.12
   2  17  -4   37.41    2.51
  -2  17   4   31.24    1.84
  -2  17   4   35.90    2.12
   2  17  -5   70.25    2.67
  -2  17   5   62.15    3.67
  -2  17   5   61.90    3.67
  -2  17   6   10.61    1.29
   2  17  -7   14.84    1.66
  -2  17   7   11.18    1.22
  -2  17   8    5.16    1.25
  -2  17   9   20.19    1.66
   2  17 -10   22.20    2.26
  -2  17  10   18.27    2.30
   2  18  -1   24.38    1.45
   2  18  -1   22.91    1.53
   2  18  -1   21.68    1.38
  -2  18   1   21.28    1.28
  -2  18   1   27.51    1.23
  -2  18   1   22.11    1.10
  -2  18   2    2.02    0.33
  -2  18   2    1.15    0.93
  -2  18   2    1.23    1.04
   2  18  -2    1.30    1.30
   2  18  -2    2.57    1.03
   2  18  -2    1.76    1.15
   2  18  -3   19.03    1.55
   2  18  -3   21.15    1.32
  -2  18   3   17.01    1.22
   2  18  -4   44.60    2.51
  -2  18   4   45.16    2.80
  -2  18   4   43.02    2.21
   2  18  -5   12.59    1.42
  -2  18   5    9.94    1.05
  -2  18   6   49.44    2.33
   2  18  -7   31.85    2.10
  -2  18   7   27.24    1.77
   2  18  -8    1.65    1.79
  -2  18   8    0.95    1.29
   2  18  -9   29.00    2.30
  -2  18   9   21.83    1.90
  -2  18  10    8.74    2.20
   2  19  -1   58.01    2.25
  -2  19   1   59.27    2.23
  -2  19   1   43.56    2.37
   2  19  -1   52.90    2.52
   2  19  -2  143.12    5.78
   2  19  -2  107.12    5.74
  -2  19   2  127.37    8.15
  -2  19   2  140.65    7.70
   2  19  -3   13.25    1.55
   2  19  -3   17.02    1.33
  -2  19   3   12.64    1.07
   2  19  -4   41.88    1.81
   2  19  -4   45.16    2.95
  -2  19   4   38.57    2.01
   2  19  -5   11.00    1.52
  -2  19   5    8.90    1.32
   2  19  -6    1.03    1.63
  -2  19   6    1.67    1.37
   2  19  -7    9.51    1.33
  -2  19   7    6.00    1.28
   2  19  -8    1.01    1.90
  -2  19   8    1.20    1.38
   2  19  -9    8.82    2.10
  -2  19   9    5.95    1.65
   2  20  -1    2.06    1.07
   2  20  -1    3.03    1.18
  -2  20   1    1.46    1.01
  -2  20   1    2.41    1.00
   2  20  -1    1.62    1.36
   2  20  -2    6.15    1.08
   2  20  -2    8.11    1.23
  -2  20   2    5.92    1.23
  -2  20   2    7.50    0.93
   2  20  -3   26.11    1.58
  -2  20   3   21.66    1.37
   2  20  -3   22.88    3.44
  -2  20   3   23.29    1.58
   2  20  -4    6.20    1.65
   2  20  -4    4.88    1.04
  -2  20   4    3.72    1.09
   2  20  -5    0.51    1.58
  -2  20   5   -1.02    1.08
  -2  20   6    8.17    1.27
   2  20  -6   12.50    1.78
   2  20  -7    6.12    1.89
  -2  20   7    3.19    1.64
   2  20  -8    2.09    1.41
  -2  20   8    0.97    1.46
  -2  20   9   -0.25    1.51
   2  21  -1   22.50    1.36
   2  21  -1   16.23    1.42
  -2  21   1   20.67    1.50
  -2  21   1   23.19    1.54
   2  21  -2    5.09    1.56
   2  21  -2    5.31    1.30
  -2  21   2    3.92    1.10
  -2  21   2    4.60    0.96
   2  21  -3   25.23    1.85
   2  21  -3   27.52    1.66
  -2  21   3   21.03    1.39
  -2  21   3   22.86    1.51
   2  21  -4   -0.50    1.21
   2  21  -4    1.63    1.52
  -2  21   4   -0.11    1.14
  -2  21   5    0.17    1.43
  -2  21   6    2.02    1.56
   2  21  -6    0.35    1.79
   2  21  -7    6.83    1.41
  -2  21   7    5.51    1.50
  -2  21   8    4.09    2.10
   2  22  -1   68.76    3.69
   2  22  -1   72.10    5.43
  -2  22   1   69.67    4.97
  -2  22   1   74.02    5.27
   2  22  -2   17.13    1.80
   2  22  -2   16.41    1.45
  -2  22   2   12.83    1.35
  -2  22   2   16.24    1.31
   2  22  -3   15.54    1.84
   2  22  -3   13.40    1.57
  -2  22   3   10.60    1.51
  -2  22   3   12.84    1.23
   2  22  -4   43.66    2.66
   2  22  -4   54.40    2.61
  -2  22   4   40.14    2.76
   2  22  -5   31.52    2.31
   2  22  -5   32.99    2.43
  -2  22   5   27.42    2.01
   2  22  -6   34.89    2.36
  -2  22   6   25.93    2.01
   2  22  -7   15.87    2.12
  -2  22   7   11.22    2.03
  -2  22   8    9.49    1.64
   2  23  -1    5.64    1.35
   2  23  -1    6.59    1.75
  -2  23   1    5.11    1.37
  -2  23   1    7.82    1.24
   2  23  -2    0.38    1.77
   2  23  -2    0.64    1.39
  -2  23   2    1.35    1.63
  -2  23   2    0.10    1.10
  -2  23   3   36.68    2.58
   2  23  -3   42.67    2.42
   2  23  -3   47.58    2.56
  -2  23   4    6.38    1.38
   2  23  -5   11.86    1.61
   2  23  -5   12.36    1.90
  -2  23   5    8.23    1.77
   2  23  -6   33.74    1.94
  -2  23   6   24.20    2.01
  -2  23   7    8.49    2.16
   2  24  -1    6.51    1.45
   2  24  -1    5.35    1.84
  -2  24   1    4.52    1.49
  -2  24   1    6.12    1.60
  -2  24   2    1.88    1.44
   2  24  -2    3.12    1.88
   2  24  -2    1.59    1.51
   2  24  -3   11.79    2.04
  -2  24   3   10.92    1.78
  -2  24   4    1.62    1.79
   2  24  -4    2.19    2.09
   2  24  -4    2.54    1.76
  -2  24   5    7.91    1.60
  -2  24   6   26.38    2.39
  -2  24   7    1.95    2.21
   2  25  -1    6.28    1.97
   2  25  -1    8.35    4.53
  -2  25   1    6.05    1.58
  -2  25   1    7.77    1.44
  -2  25   2    1.78    1.53
   2  25  -2    1.92    1.98
   2  25  -2    2.67    1.65
  -2  25   2    1.52    1.54
   2  25  -3    1.31    1.49
   2  25  -3    1.13    1.74
  -2  25   3    1.45    1.50
   2  25  -4    5.07    1.89
  -2  25   4    2.62    1.95
  -2  25   5   15.00    2.12
  -2  25   6    7.74    2.21
   2  26  -1    2.18    1.59
  -2  26   1    0.94    2.03
  -2  26   1    0.59    1.46
   2  26  -2    0.88    1.72
  -2  26   2    0.96    1.65
  -2  26   3    6.48    2.07
   2  26  -3    6.76    1.89
  -2  26   4    0.94    1.98
  -2  26   5    5.23    2.12
  -2  26   6    0.28    2.31
   2  27  -1    3.80    1.69
  -2  27   1    4.94    2.26
  -2  27   2    2.48    1.82
  -2  27   3    6.12    1.99
  -2  27   4    3.01    2.14
  -2  27   5   -1.22    2.29
  -2  28   2   27.71    2.47
  -2  28   3   29.62    2.80
  -2  28   4    0.25    2.26
  -1 -20   4   10.77    1.19
  -1 -19   5   10.64    1.15
  -1 -19   6   35.20    1.85
  -1 -19   8    0.28    1.49
  -1 -19   9    9.55    1.79
  -1 -18   4   63.86    3.29
  -1 -18   5    3.07    0.98
  -1 -18   6   10.86    1.22
  -1 -18   9   24.45    2.04
  -1 -17   3    9.95    0.86
  -1 -17   4   67.98    2.67
  -1 -17   5    0.17    0.91
  -1 -17   6   30.14    1.79
  -1 -17   7    6.11    1.27
  -1 -17   8   55.27    2.51
  -1 -17   9   20.13    1.91
  -1 -17  10    7.11    1.87
  -1 -16   3   39.44    1.85
  -1 -16   4   21.27    1.12
  -1 -16   5   30.04    1.37
   1 -16  -5   25.80    1.51
  -1 -16   6   25.88    1.40
   1 -16  -6   24.41    1.39
  -1 -16   7   36.24    1.52
   1 -16  -7   34.07    1.83
  -1 -16   8   39.71    1.98
  -1 -16   9   16.38    1.32
  -1 -15   3   34.66    1.44
  -1 -15   4   11.97    0.86
  -1 -15   5    5.50    0.69
   1 -15  -5    6.06    0.89
  -1 -15   6   14.89    1.15
  -1 -15   7   85.63    2.91
   1 -15  -7   69.61    3.83
  -1 -15   9   11.01    1.58
  -1 -15  10   10.28    1.36
  -1 -14   4   27.21    1.20
   1 -14  -4   27.32    1.21
  -1 -14   5   10.91    0.96
   1 -14  -5   10.33    0.91
  -1 -14   6   21.31    1.24
   1 -14  -6   18.74    1.18
  -1 -14   7   41.97    1.76
   1 -14  -7   32.72    2.13
  -1 -14   9    3.25    1.48
  -1 -13   2   27.50    1.31
  -1 -13   3  248.91    9.08
  -1 -13   4    3.55    0.68
  -1 -13   5   11.78    0.87
  -1 -13   6    8.57    0.95
  -1 -13   7  115.69    6.81
  -1 -13   8    6.87    1.33
  -1 -13   9    4.08    1.44
  -1 -13  10    0.19    1.65
  -1 -13  11    1.19    1.90
  -1 -12   1  154.91    5.80
  -1 -12   2   23.97    1.06
  -1 -12   3  350.29   12.93
  -1 -12   4   96.78    3.39
   1 -12  -4   92.49    3.65
  -1 -12   5   77.58    2.71
   1 -12  -5   76.82    3.12
  -1 -12   6   60.15    2.16
   1 -12  -6   53.21    2.54
  -1 -12   7   66.10    2.34
   1 -12  -7   55.00    3.15
   1 -12  -8   19.97    1.47
   1 -12  -8   21.62    1.19
  -1 -12   9    2.18    1.41
  -1 -12  10   14.55    1.76
  -1 -12  11    0.52    1.87
  -1 -11   1  105.81    4.00
  -1 -11   2  851.46   34.14
   1 -11  -2  876.97   34.79
  -1 -11   4  241.84    9.75
   1 -11  -4  248.65    9.21
  -1 -11   5    9.48    0.77
  -1 -11   6   46.85    1.63
   1 -11  -6   44.96    2.00
   1 -11  -6   40.05    1.90
   1 -11  -7   15.00    1.13
   1 -11  -7   14.95    0.92
   1 -11  -8   68.31    3.70
   1 -11  -8   70.40    3.36
  -1 -11  10    9.01    1.66
  -1 -11  11    8.95    1.92
  -1 -10   2  309.54   10.99
   1 -10  -2  325.12   13.54
  -1 -10   3  106.91    3.60
  -1 -10   3  104.13    4.91
   1 -10  -3  110.22    4.32
  -1 -10   4  221.19    8.01
   1 -10  -4  231.38    9.43
   1 -10  -5    8.55    0.73
   1 -10  -5    8.18    0.49
   1 -10  -6   27.39    1.36
   1 -10  -6   28.07    1.19
   1 -10  -7   21.55    1.22
   1 -10  -7   19.80    1.31
  -1 -10   8   24.97    1.44
   1 -10  -8   21.19    1.45
   1 -10  -8   22.12    1.30
  -1 -10   9   20.70    1.24
   1 -10  -9   19.62    1.52
  -1 -10  10    4.19    1.60
  -1 -10  11    5.37    1.85
  -1  -9   1   63.99    2.29
  -1  -9   3    7.65    0.69
  -1  -9   3    6.32    0.61
   1  -9  -3    6.81    0.61
  -1  -9   4  239.45    8.37
   1  -9  -4  245.17   10.39
  -1  -9   5   54.06    2.11
   1  -9  -5   52.86    2.27
   1  -9  -5   51.13    2.02
   1  -9  -6   46.77    1.90
   1  -9  -6   44.10    1.81
   1  -9  -7   22.99    1.37
   1  -9  -7   22.01    1.15
   1  -9  -8    0.40    1.11
   1  -9  -8    0.89    1.06
  -1  -9   9    5.93    0.98
   1  -9  -9    4.49    1.39
  -1  -9  10    0.59    1.54
  -1  -9  11    8.17    1.85
  -1  -8   1    4.46    0.43
  -1  -8   2   56.17    2.12
   1  -8  -2   65.19    2.39
  -1  -8   3   67.74    2.48
   1  -8  -3   72.31    2.87
  -1  -8   4   64.93    2.60
  -1  -8   4   68.38    2.31
   1  -8  -4   67.00    3.08
   1  -8  -4   61.04    2.47
   1  -8  -5  190.16    7.64
   1  -8  -5  191.62    8.48
   1  -8  -6   10.75    0.83
   1  -8  -6    9.53    0.81
   1  -8  -7   15.16    1.06
   1  -8  -7   16.54    1.02
   1  -8  -8    3.45    1.11
   1  -8  -8    4.38    1.13
  -1  -8   9    0.64    1.40
  -1  -8  10   19.71    1.72
  -1  -8  12    4.01    2.07
  -1  -7   1  180.68    8.06
   1  -7  -1  181.35    8.79
  -1  -7   2  141.71    5.11
   1  -7  -2  150.33    6.67
  -1  -7   3   36.65    1.36
  -1  -7   3   37.57    1.59
   1  -7  -3   34.62    1.48
   1  -7  -3   33.83    1.36
   1  -7  -4  152.13    6.56
   1  -7  -4  143.81    5.89
  -1  -7   5   26.03    1.09
   1  -7  -5   22.56    0.98
   1  -7  -5   22.94    1.01
   1  -7  -6  140.50    6.92
   1  -7  -6  223.71    9.02
   1  -7  -6  222.46   11.41
   1  -7  -7   37.56    1.58
   1  -7  -7   41.17    1.61
   1  -7  -7   35.57    1.67
   1  -7  -8    8.87    1.21
   1  -7  -8   10.47    0.47
   1  -7  -8    9.66    1.03
  -1  -7   9    5.62    0.95
   1  -7  -9    4.82    0.40
   1  -7  -9    2.01    1.46
  -1  -7  12    1.79    2.02
  -1  -6   1   22.80    0.85
  -1  -6   2  118.88    4.18
  -1  -6   2  130.76    6.92
   1  -6  -2  128.12    6.32
   1  -6  -3   24.90    1.02
  -1  -6   3   25.41    1.00
  -1  -6   3   26.71    1.08
   1  -6  -3   24.91    1.06
  -1  -6   4  119.48    5.31
  -1  -6   4  130.90    4.80
   1  -6  -4  110.61    5.08
   1  -6  -4  123.26    5.16
   1  -6  -5   15.44    0.82
   1  -6  -5   16.26    0.69
   1  -6  -5   14.91    0.75
   1  -6  -6  119.30    5.57
   1  -6  -6  122.72    4.95
   1  -6  -6  112.10    5.15
   1  -6  -7   39.80    1.93
   1  -6  -7   43.26    1.85
   1  -6  -7   43.27    1.62
   1  -6  -8   33.64    1.60
   1  -6  -8   27.94    1.68
  -1  -6   9   13.47    1.02
   1  -6  -9   14.69    0.67
  -1  -6  10    3.81    1.05
  -1  -6  11    2.09    1.72
  -1  -6  12    1.34    1.98
  -1  -5   1  238.81   11.88
   1  -5  -1  233.49   12.00
  -1  -5   2  704.07   31.96
  -1  -5   2  766.36   33.10
   1  -5  -2  737.16   32.94
   1  -5  -2  657.35   29.10
  -1  -5   3   93.96    3.68
  -1  -5   3   96.31    4.15
   1  -5  -3   84.02    3.46
   1  -5  -3   85.60    3.55
   1  -5  -4  540.23   22.84
  -1  -5   4  513.64   24.04
   1  -5  -4  515.90   25.24
   1  -5  -4  527.16   21.85
   1  -5  -5  111.92    4.43
   1  -5  -5  113.24    4.75
   1  -5  -5  110.31    4.43
   1  -5  -6  308.89   14.46
   1  -5  -6  315.39   11.82
   1  -5  -6  303.02   12.93
   1  -5  -7   47.49    2.05
   1  -5  -7   55.92    1.98
   1  -5  -7   47.55    2.13
   1  -5  -8   17.98    1.29
   1  -5  -8   16.80    0.71
   1  -5  -8   13.57    1.16
   1  -5  -9   13.93    0.68
  -1  -5   9   13.81    1.02
  -1  -5  10    1.99    1.40
  -1  -5  11    2.46    1.69
  -1  -4   1   38.93    1.28
   1  -4  -1   40.54    2.00
  -1  -4   2  184.77    8.30
  -1  -4   2  187.22    6.30
   1  -4  -2  173.36    9.08
   1  -4  -2  173.26    6.78
  -1  -4   3  223.93    8.36
  -1  -4   3  223.74    8.91
   1  -4  -3  228.44    9.00
   1  -4  -3  217.66   11.13
   1  -4  -3  206.87    8.82
  -1  -4   4   78.92    3.45
   1  -4  -4   78.52    3.28
   1  -4  -4   82.60    3.49
   1  -4  -4   77.49    3.14
  -1  -4   5  298.15   14.15
   1  -4  -5  290.68   11.76
   1  -4  -5  307.45   12.19
   1  -4  -5  273.81   11.76
   1  -4  -6  303.79   13.86
   1  -4  -6  319.50   13.11
   1  -4  -6  287.78   10.96
   1  -4  -7   51.20    2.43
   1  -4  -7   58.26    2.04
   1  -4  -7   50.68    2.40
   1  -4  -8   66.35    3.18
   1  -4  -8   68.62    2.97
   1  -4  -8   58.60    3.10
   1  -4  -9   17.19    1.57
  -1  -4   9   19.60    1.37
   1  -4 -10    3.33    0.62
  -1  -4  10    2.84    1.34
  -1  -4  11    6.69    1.63
  -1  -4  12    1.77    1.93
  -1  -3   1  144.81    6.64
   1  -3  -1  156.42    7.46
  -1  -3   2  114.37    4.54
   1  -3  -2  115.42    5.56
   1  -3  -2  105.90    5.07
   1  -3  -2  103.47    4.36
  -1  -3   3  511.38   21.47
   1  -3  -3  491.34   25.29
   1  -3  -3  492.23   23.64
   1  -3  -3  481.28   21.11
  -1  -3   4   76.66    3.28
  -1  -3   4   75.00    3.22
   1  -3  -4   74.51    3.50
   1  -3  -4   79.23    2.95
   1  -3  -4   71.78    2.98
   1  -3  -5   34.42    1.43
   1  -3  -5   38.99    1.35
   1  -3  -5   32.47    1.45
   1  -3  -6   32.93    1.47
   1  -3  -6   36.85    1.28
   1  -3  -6   32.70    1.47
   1  -3  -7   44.75    2.06
   1  -3  -7   44.40    1.97
   1  -3  -7   51.32    2.72
   1  -3  -8    7.35    1.15
   1  -3  -8    5.91    0.49
   1  -3  -8    6.61    1.13
   1  -3  -9   18.09    1.58
   1  -3  -9   21.09    0.92
  -1  -3  10    4.89    1.33
   1  -3 -10    5.77    1.43
  -1  -3  11    9.57    1.66
  -1  -3  12    5.91    1.38
  -1  -2   1 1200.23  136.72
  -1  -2   2 1293.08   48.10
  -1  -2   2 1234.05   54.77
   1  -2  -2 1212.41   57.72
   1  -2  -2 1205.22   57.58
   1  -2  -2 1170.99   54.58
  -1  -2   3  480.95   18.51
  -1  -2   3  492.36   22.70
   1  -2  -3  473.19   24.67
   1  -2  -3  513.63   21.31
   1  -2  -3  463.77   21.15
  -1  -2   4   56.05    2.36
   1  -2  -4   54.85    2.52
   1  -2  -4   56.30    2.21
   1  -2  -4   56.50    2.37
  -1  -2   5   44.80    1.95
   1  -2  -5   39.57    1.80
   1  -2  -5   42.98    1.53
   1  -2  -5   39.91    1.99
  -1  -2   6   16.46    0.78
   1  -2  -6   16.84    0.72
   1  -2  -6   15.60    0.91
   1  -2  -6   16.85    0.97
   1  -2  -7   57.72    2.71
   1  -2  -7   67.93    2.44
   1  -2  -7   61.48    2.65
   1  -2  -8   79.37    3.91
   1  -2  -8   84.30    3.32
   1  -2  -8   72.30    3.70
   1  -2  -9   89.71    4.81
   1  -2  -9  101.79    4.20
  -1  -2  10    5.21    0.96
   1  -2 -10    6.48    0.67
  -1  -2  11   14.81    1.63
  -1  -2  12    3.48    1.85
  -1  -1   1  251.75   19.36
  -1  -1   2   83.42    3.19
  -1  -1   2   89.17    3.35
   1  -1  -2   89.93    3.89
   1  -1  -2   90.79    4.05
   1  -1  -2   88.91    3.42
  -1  -1   3  165.99    6.36
  -1  -1   3  161.69    6.62
   1  -1  -3  161.38    6.02
   1  -1  -3  159.74    6.61
   1  -1  -3  166.90    7.17
   1  -1  -4   39.86    1.64
   1  -1  -4   40.74    1.56
   1  -1  -4   36.67    1.58
  -1  -1   5   26.00    1.15
  -1  -1   5   26.05    1.05
   1  -1  -5   26.50    1.33
   1  -1  -5   27.92    1.17
   1  -1  -5   25.98    1.32
  -1  -1   6    2.67    0.68
   1  -1  -6    2.59    0.77
   1  -1  -6    2.69    0.40
   1  -1  -6    2.34    0.73
  -1  -1   7   71.50    2.89
   1  -1  -7   70.53    3.47
   1  -1  -7   72.05    3.30
   1  -1  -7   69.22    3.34
   1  -1  -8  135.78    7.01
   1  -1  -8  131.32    5.66
   1  -1  -8  121.84    5.84
  -1  -1   9   63.92    2.35
   1  -1  -9   55.33    2.99
   1  -1  -9   65.02    2.55
  -1  -1  10   19.98    1.51
   1  -1 -10   21.61    1.22
  -1  -1  11    8.60    1.58
   1  -1 -11    9.52    1.04
  -1  -1  12    7.54    1.38
  -1   0   2    4.56    0.24
   1   0  -2    5.11    0.32
   1   0  -2    4.22    0.24
   1   0  -2    4.61    0.28
  -1   0   3    1.48    0.32
  -1   0   3    1.31    0.26
  -1   0   3    1.45    0.33
   1   0  -3    2.02    0.34
   1   0  -3    1.74    0.24
   1   0  -3    2.00    0.64
  -1   0   4   45.39    1.95
  -1   0   4   47.34    1.90
  -1   0   4   46.56    2.13
   1   0  -4   44.14    1.88
   1   0  -4   47.14    2.07
   1   0  -4   40.91    1.86
  -1   0   5   21.60    0.90
  -1   0   5   20.50    0.96
   1   0  -5   19.52    1.02
   1   0  -5   22.66    0.91
   1   0  -5   19.11    1.08
  -1   0   6   55.94    2.63
  -1   0   6   60.18    2.79
   1   0  -6   60.68    2.86
   1   0  -6   60.24    2.73
   1   0  -6   57.12    2.56
  -1   0   7   73.57    3.49
   1   0  -7   75.26    3.17
   1   0  -7   75.23    3.80
   1   0  -7   69.26    3.27
  -1   0   8  111.97    5.39
   1   0  -8  114.95    4.84
   1   0  -8  120.41    5.31
  -1   0   9    4.25    1.11
   1   0  -9    4.11    0.84
  -1   0  10   72.83    3.20
   1   0 -10   81.90    3.16
  -1   0  11    3.02    1.51
   1   0 -11    2.92    0.89
  -1   0  12    2.19    1.78
   1   1  -1  330.43   41.44
  -1   1   1  129.43   30.52
   1   1  -2   85.08    4.08
   1   1  -2   94.02    4.23
  -1   1   2   91.17    3.76
  -1   1   2   94.18    4.57
  -1   1   2   90.95    4.30
   1   1  -3  167.33    6.76
   1   1  -3  161.57    5.98
   1   1  -3  164.53    7.83
  -1   1   3  169.21    6.75
  -1   1   3  170.51    6.63
  -1   1   3  161.94    7.03
   1   1  -4   38.47    1.76
   1   1  -4   41.20    1.64
   1   1  -4   39.55    1.83
  -1   1   4   39.01    1.36
  -1   1   4   39.37    1.55
  -1   1   4   38.52    1.51
   1   1  -5   25.94    1.15
   1   1  -5   25.43    1.11
  -1   1   5   26.44    1.09
  -1   1   5   26.16    1.20
   1   1  -6    2.67    0.98
   1   1  -6    2.11    0.48
   1   1  -6    1.65    0.78
  -1   1   6    1.19    0.67
  -1   1   6    2.65    0.63
   1   1  -7   68.61    3.06
   1   1  -7   71.92    3.16
   1   1  -7   62.89    3.33
  -1   1   7   67.74    2.38
  -1   1   7   68.41    3.31
   1   1  -8  127.22    5.53
   1   1  -8  130.22    7.01
  -1   1   8  128.19    4.84
  -1   1   8  129.37    4.62
  -1   1   9   62.48    2.97
   1   1 -10   22.26    1.20
  -1   1  10   21.39    1.50
   1   1 -11    9.72    1.02
  -1   1  11    9.98    1.56
  -1   1  12    7.61    1.82
   1   2  -2 1260.32   65.45
   1   2  -2 1257.13   69.18
  -1   2   2 1228.22   58.38
  -1   2   2 1201.73   69.95
   1   2  -3  481.44   18.70
   1   2  -3  486.35   23.99
  -1   2   3  481.10   18.38
  -1   2   3  506.52   20.99
  -1   2   3  494.20   25.45
   1   2  -4   54.60    2.65
   1   2  -4   52.06    1.91
   1   2  -4   54.85    2.39
  -1   2   4   56.63    2.17
  -1   2   4   51.04    1.94
  -1   2   4   55.97    2.26
   1   2  -5   38.38    1.68
   1   2  -5   39.08    1.66
  -1   2   5   41.58    1.77
  -1   2   5   38.89    1.59
   1   2  -6   16.09    1.01
   1   2  -6   16.70    1.06
   1   2  -6   14.80    1.01
  -1   2   6   15.93    0.99
   1   2  -7   60.66    2.70
   1   2  -7   65.16    2.83
   1   2  -7   58.96    2.99
  -1   2   7   64.70    2.20
  -1   2   7   64.14    2.69
   1   2  -8   82.06    4.52
   1   2  -8   83.05    3.63
  -1   2   8   85.22    3.17
  -1   2   8   80.50    3.15
   1   2  -9  108.03    4.78
  -1   2   9  108.84    3.91
  -1   2   9  103.09    3.98
   1   2 -10    5.89    0.92
  -1   2  10    5.29    1.25
   1   2 -11   16.80    1.36
  -1   2  11   15.57    1.60
  -1   2  12    2.51    1.69
   1   3  -1  168.93    9.69
  -1   3   1  161.36    8.16
   1   3  -2  110.68    4.28
   1   3  -2  109.32    4.58
  -1   3   2  105.67    4.63
  -1   3   2  113.03    6.10
  -1   3   2  106.14    5.38
   1   3  -3  509.48   25.77
   1   3  -3  511.71   24.95
  -1   3   3  478.88   22.75
  -1   3   3  518.19   25.81
  -1   3   3  487.10   25.96
   1   3  -4   76.13    3.06
   1   3  -4   78.65    3.71
   1   3  -4   72.97    3.29
  -1   3   4   71.16    2.47
  -1   3   4   80.09    3.95
  -1   3   4   78.77    3.75
   1   3  -5   33.30    1.82
   1   3  -5   35.41    1.44
   1   3  -5   33.03    1.55
  -1   3   5   34.65    1.31
   1   3  -6   30.82    1.53
   1   3  -6   29.90    1.51
  -1   3   6   33.05    1.26
   1   3  -7   42.71    2.35
   1   3  -7   45.44    2.36
   1   3  -7   50.19    2.04
  -1   3   7   48.18    1.84
   1   3  -8    4.56    1.62
   1   3  -8    6.26    0.76
  -1   3   8    7.35    0.99
  -1   3   8    7.60    0.90
   1   3  -9   20.60    1.14
  -1   3   9   19.02    1.36
  -1   3   9   19.51    1.27
   1   3 -10    4.09    1.15
  -1   3  10    5.16    1.34
  -1   3  10    3.91    1.22
   1   3 -11   10.28    1.15
  -1   3  11    9.04    1.51
   1   3 -12    8.16    1.29
  -1   3  12    7.99    1.72
   1   4  -1   40.75    1.93
  -1   4   1   40.62    2.01
  -1   4   2  171.80    8.73
   1   4  -2  175.62    6.14
   1   4  -2  178.58    7.73
  -1   4   2  178.45    8.53
  -1   4   2  182.18   10.03
   1   4  -3  214.42    8.49
   1   4  -3  212.08   10.52
  -1   4   3  201.83   10.41
  -1   4   3  212.93   10.86
  -1   4   3  211.10    8.56
   1   4  -4   74.53    3.28
  -1   4   4   77.75    3.45
  -1   4   4   77.31    2.62
   1   4  -5  277.96   11.86
  -1   4   5  257.95    9.97
  -1   4   5  275.78   12.57
   1   4  -5  266.46   11.62
   1   4  -6  292.40   14.44
   1   4  -6  276.33   13.31
  -1   4   6  287.15   11.96
  -1   4   6  296.79   14.43
   1   4  -7   48.06    2.31
   1   4  -7   53.31    2.29
   1   4  -7   47.17    2.45
  -1   4   7   52.95    1.81
  -1   4   7   50.64    1.82
   1   4  -8   59.47    2.82
   1   4  -8   70.24    2.60
  -1   4   8   68.54    2.32
  -1   4   8   63.01    2.39
   1   4  -9   22.39    1.18
  -1   4   9   20.14    1.38
   1   4 -10    2.76    1.01
  -1   4  10    2.43    1.33
  -1   4  10    2.07    1.20
  -1   4  11    6.52    1.46
   1   4 -11    8.55    1.19
   1   4 -12    1.19    1.28
  -1   4  12    0.29    1.64
   1   5  -1  232.51   14.12
  -1   5   1  220.75   10.52
  -1   5   1  206.22    7.77
  -1   5   2  713.60   33.94
  -1   5   2  702.44   35.87
   1   5  -2  731.30   31.50
  -1   5   2  671.46   32.83
  -1   5   3   84.27    4.27
   1   5  -3   88.47    5.39
  -1   5   3   89.40    3.32
  -1   5   3   88.42    4.48
   1   5  -4  523.95   25.58
  -1   5   4  485.52   19.47
  -1   5   4  513.80   19.70
   1   5  -5  103.49    4.52
   1   5  -5  102.53    4.35
  -1   5   5  107.48    5.05
  -1   5   5  110.70    4.31
   1   5  -6  299.21   13.16
   1   5  -6  280.77   13.19
  -1   5   6  274.94   10.75
  -1   5   6  299.70   12.82
   1   5  -7   50.24    2.62
  -1   5   7   45.64    1.72
  -1   5   7   48.74    2.55
   1   5  -8   17.30    1.55
   1   5  -8   18.88    1.09
  -1   5   8   18.77    1.18
  -1   5   8   18.15    1.04
   1   5  -9   16.33    1.11
  -1   5   9   14.24    1.28
  -1   5   9   13.37    1.13
  -1   5  10    1.21    1.34
  -1   5  10    0.78    1.15
   1   5 -11    0.98    1.19
  -1   5  11    2.67    1.57
  -1   5  11    1.49    1.40
   1   5 -12    0.03    1.35
  -1   5  12    0.85    1.63
   1   6  -1   20.61    1.20
  -1   6   1   21.39    1.04
  -1   6   1   20.95    0.86
   1   6  -2  121.45    6.85
  -1   6   2  113.70    6.05
  -1   6   2  113.58    4.75
  -1   6   3   23.73    1.08
   1   6  -3   22.36    1.04
  -1   6   3   24.26    1.10
  -1   6   3   25.29    1.28
   1   6  -4  120.75    4.85
  -1   6   4  123.20    4.49
  -1   6   4  118.44    5.96
  -1   6   5   15.90    0.75
   1   6  -5   15.31    0.99
   1   6  -5   15.08    1.01
  -1   6   5   14.39    0.87
   1   6  -6  111.36    4.54
   1   6  -6  114.14    5.26
  -1   6   6  107.36    3.89
  -1   6   6  120.22    4.42
   1   6  -7   37.44    1.83
  -1   6   7   40.26    1.81
  -1   6   7   40.80    1.58
   1   6  -8   34.18    1.48
   1   6  -8   34.37    2.03
  -1   6   8   32.30    1.52
  -1   6   8   31.91    1.61
  -1   6   9   11.61    1.07
   1   6 -10    4.25    1.14
  -1   6  10    2.86    1.66
  -1   6  10    3.06    1.15
  -1   6  11    1.01    1.93
   1   6 -11    3.46    1.54
  -1   6  11    1.73    1.68
   1   6 -12    2.09    1.44
  -1   6  12    1.23    1.61
   1   7  -1  167.48    6.83
  -1   7   1  165.12   10.40
  -1   7   1  167.10    7.82
   1   7  -2  145.33    5.84
  -1   7   2  142.41    5.98
   1   7  -3   32.48    1.56
  -1   7   3   35.62    1.47
  -1   7   3   35.38    1.83
  -1   7   3   33.40    1.56
   1   7  -4  137.92    8.19
  -1   7   4  143.05    5.63
  -1   7   4  142.16    5.98
   1   7  -5   21.60    1.20
  -1   7   5   22.32    1.00
  -1   7   5   22.62    0.97
   1   7  -6  210.13    9.78
   1   7  -6  208.01   10.33
  -1   7   6  215.89    9.95
  -1   7   6  213.00   12.36
   1   7  -7   37.26    1.83
  -1   7   7   37.76    1.53
  -1   7   7   34.00    1.76
   1   7  -8    9.25    1.61
   1   7  -8   11.36    1.02
  -1   7   8    9.57    1.06
  -1   7   8    8.92    1.00
   1   7  -9    5.30    1.09
  -1   7   9    5.32    1.17
  -1   7   9    4.58    0.97
   1   7 -10    6.25    1.22
  -1   7  10    3.99    1.38
  -1   7  10    4.64    1.15
   1   7 -11   13.09    1.42
  -1   7  11   11.05    1.69
  -1   7  11    9.29    1.71
  -1   7  12    1.85    1.60
   1   7 -12    1.49    1.53
   1   8  -1    4.27    0.44
  -1   8   1    4.48    0.28
   1   8  -2   56.62    2.30
  -1   8   2   55.87    2.44
  -1   8   2   51.83    1.72
   1   8  -3   59.09    2.99
  -1   8   3   59.44    2.74
  -1   8   3   64.00    2.90
  -1   8   3   61.39    2.60
   1   8  -4   63.16    2.56
  -1   8   4   65.19    3.13
  -1   8   4   61.98    2.71
   1   8  -5  190.44   10.21
  -1   8   5  198.32    9.79
  -1   8   5  181.60    9.21
   1   8  -6   10.18    1.15
   1   8  -6    9.08    1.20
  -1   8   6    9.84    0.81
  -1   8   6   10.08    0.70
   1   8  -7   14.08    1.44
  -1   8   7   14.09    1.15
  -1   8   7   13.55    0.83
   1   8  -8    6.59    1.02
  -1   8   8    5.67    1.05
  -1   8   8    5.19    0.94
   1   8  -9    1.90    1.12
  -1   8   9    0.63    1.16
  -1   8   9    0.80    0.91
   1   8 -10   19.45    1.44
  -1   8  10   15.98    1.52
  -1   8  10   15.61    1.28
   1   8 -11   11.42    1.50
  -1   8  11   10.24    1.73
  -1   8  11    8.75    1.41
  -1   8  12    4.55    1.64
   1   9  -1   57.64    2.87
  -1   9   1   58.18    3.17
  -1   9   2   23.10    1.23
  -1   9   2   22.29    0.78
   1   9  -3    5.34    0.71
  -1   9   3    5.16    0.53
  -1   9   3    6.48    0.36
  -1   9   3    6.02    0.30
   1   9  -4  221.34    8.34
  -1   9   4  224.25    9.80
  -1   9   4  224.29   10.15
   1   9  -5   44.14    2.17
  -1   9   5   49.94    2.09
  -1   9   5   47.94    1.91
   1   9  -6   42.83    2.08
  -1   9   6   42.22    1.65
  -1   9   6   41.65    2.23
   1   9  -7   21.47    1.60
  -1   9   7   21.22    1.15
  -1   9   7   20.30    1.06
  -1   9   8    0.96    1.02
  -1   9   8    0.68    0.91
   1   9  -9    8.61    1.25
  -1   9   9    6.87    1.23
  -1   9   9    5.85    0.95
   1   9 -10    1.82    1.32
  -1   9  10    0.20    1.38
  -1   9  10   -0.37    1.30
   1   9 -11    9.23    1.57
  -1   9  11    7.33    1.71
  -1   9  12    5.21    1.71
   1  10  -1   12.86    0.63
   1  10  -1   13.61    0.69
  -1  10   1   13.48    0.75
   1  10  -2  276.09   14.34
  -1  10   2  294.42   13.01
  -1  10   2  280.71   11.74
  -1  10   2  274.73   13.78
   1  10  -3   93.42    4.61
  -1  10   3   95.68    4.68
  -1  10   3   99.53    4.52
  -1  10   3   88.34    3.51
   1  10  -4  201.73    8.05
  -1  10   4  214.90   10.80
  -1  10   4  205.59    9.03
   1  10  -5    8.16    1.10
  -1  10   5    9.07    0.93
  -1  10   5    9.07    0.56
  -1  10   6   26.29    1.38
  -1  10   6   25.94    1.88
   1  10  -7   18.90    1.63
  -1  10   7   18.79    1.12
  -1  10   7   17.39    1.01
  -1  10   8   23.03    1.36
  -1  10   8   23.81    1.20
   1  10  -9   21.49    1.47
  -1  10   9   21.98    1.48
  -1  10   9   18.66    1.16
   1  10 -10    4.49    1.41
  -1  10  10    4.11    1.44
  -1  10  10    2.00    1.29
  -1  10  11    6.27    1.65
  -1  10  12    3.64    1.79
   1  11  -1   94.83    4.43
  -1  11   1  102.07    4.46
  -1  11   1   96.04    5.48
   1  11  -2  768.06   52.84
  -1  11   2  792.40   44.05
  -1  11   2  828.67   42.13
  -1  11   2  756.19   41.14
   1  11  -3    6.67    0.83
  -1  11   3    6.17    0.62
  -1  11   3    6.51    0.29
   1  11  -4  230.29    9.12
  -1  11   4  231.75   12.30
  -1  11   4  230.30   11.71
  -1  11   4  220.46   10.19
   1  11  -5    9.78    1.15
  -1  11   5    8.96    0.98
  -1  11   5    8.93    0.56
   1  11  -6   46.01    1.78
  -1  11   6   43.24    1.97
  -1  11   6   41.74    2.26
   1  11  -7   13.84    1.65
  -1  11   7   13.27    1.06
  -1  11   7   13.58    0.91
  -1  11   8   75.58    3.35
  -1  11   8   70.49    3.74
   1  11  -9   17.70    1.47
  -1  11   9   16.86    1.45
  -1  11   9   15.34    1.22
   1  11 -10    9.18    1.53
  -1  11  10    5.29    1.49
  -1  11  11    6.81    1.27
   1  12  -1  138.10    8.80
  -1  12   1  140.75    7.55
   1  12  -2   19.46    1.32
  -1  12   2   20.26    1.01
  -1  12   2   22.27    1.29
  -1  12   3  310.49   12.41
  -1  12   3  283.90   10.67
   1  12  -4   83.93    3.71
  -1  12   4   84.94    5.14
  -1  12   4   84.27    4.64
  -1  12   4   84.50    3.63
   1  12  -5   60.92    2.89
  -1  12   5   71.08    2.76
  -1  12   5   69.29    3.29
  -1  12   6   58.25    2.30
  -1  12   6   53.75    2.76
  -1  12   7   60.03    2.83
  -1  12   7   57.89    2.86
  -1  12   8   19.23    1.35
  -1  12   8   20.30    1.16
   1  12  -9    2.43    1.39
  -1  12   9    2.04    1.60
  -1  12   9    2.01    0.84
   1  12 -10    9.85    1.63
  -1  12  10    8.48    1.93
  -1  12  11    1.40    1.77
   1  13  -1   42.54    2.76
   1  13  -1   50.24    2.07
  -1  13   1   47.50    2.26
  -1  13   1   59.66    3.11
  -1  13   1   49.53    2.89
   1  13  -2   22.60    1.46
  -1  13   2   23.52    1.55
  -1  13   2   22.84    1.14
   1  13  -3  200.70   14.25
  -1  13   3  213.60   10.52
  -1  13   3  225.54   10.74
  -1  13   3  200.42    7.12
   1  13  -4    2.67    1.09
  -1  13   4    2.72    0.91
  -1  13   4    3.17    0.33
  -1  13   4    3.65    0.31
  -1  13   5   11.06    0.92
  -1  13   5   11.20    0.58
  -1  13   6    8.11    0.98
  -1  13   6    6.80    0.58
  -1  13   7  123.60    6.71
  -1  13   7  119.90    6.68
   1  13  -8    8.79    1.37
  -1  13   8    7.81    1.22
  -1  13   8    7.65    0.84
   1  13  -9    2.68    1.50
  -1  13   9    3.09    1.35
   1  13 -10   -1.04    1.64
  -1  13  10    0.76    1.67
  -1  13  11   -0.03    1.90
   1  14  -1   25.71    1.22
   1  14  -1   24.37    1.31
  -1  14   1   24.45    1.37
  -1  14   1   28.95    1.62
  -1  14   1   24.48    1.47
   1  14  -2   20.56    1.21
   1  14  -2   18.30    1.19
  -1  14   2   19.18    0.97
   1  14  -3   28.07    1.41
  -1  14   3   28.52    1.44
  -1  14   3   31.26    1.27
  -1  14   3   27.27    0.95
   1  14  -4   23.97    1.39
  -1  14   4   21.13    1.40
  -1  14   4   22.80    1.22
  -1  14   4   23.01    0.93
  -1  14   5    9.17    0.94
  -1  14   5    8.85    0.50
  -1  14   6   18.82    1.36
  -1  14   6   15.86    0.90
   1  14  -7   37.56    1.53
  -1  14   7   33.91    1.86
  -1  14   7   32.77    1.74
   1  14  -8   14.45    1.51
  -1  14   8   11.51    1.30
   1  14  -9    4.68    1.14
  -1  14   9    3.43    1.42
   1  14 -10    1.23    1.73
  -1  14  10    0.34    1.72
   1  15  -1  205.99   13.21
  -1  15   1  210.02   11.47
  -1  15   1  233.20   12.99
  -1  15   1  206.86   12.64
   1  15  -2   34.43    1.30
   1  15  -2   30.94    1.67
  -1  15   2   32.06    1.44
  -1  15   2   30.86    1.61
  -1  15   3   25.89    1.31
  -1  15   3   24.81    0.84
  -1  15   3   24.64    1.04
   1  15  -4    9.07    1.25
  -1  15   4    9.83    0.90
  -1  15   4    9.34    0.60
  -1  15   4    9.09    0.54
  -1  15   5    4.63    0.94
  -1  15   5    4.72    0.38
   1  15  -6   15.79    1.37
  -1  15   6   13.88    1.15
  -1  15   6   13.23    0.80
  -1  15   7   68.71    3.33
   1  15  -8   30.55    1.87
  -1  15   8   26.54    1.63
   1  15  -9    9.03    1.74
  -1  15   9    8.04    1.57
   1  15 -10   11.18    1.47
  -1  15  10    9.46    1.87
  -1  15  11   -0.27    2.09
   1  16  -1   60.49    2.31
   1  16  -1   55.30    3.29
  -1  16   1   58.87    2.97
  -1  16   1   59.46    3.38
   1  16  -2   33.99    1.68
   1  16  -2   30.89    1.80
  -1  16   2   30.40    1.56
  -1  16   2   30.70    1.58
   1  16  -3   32.09    1.99
   1  16  -3   32.97    1.60
  -1  16   3   32.35    2.05
  -1  16   3   32.05    1.08
  -1  16   3   32.66    1.26
  -1  16   4   18.15    1.21
  -1  16   4   20.43    1.12
  -1  16   5   27.09    1.64
  -1  16   5   21.87    1.01
   1  16  -6   22.58    1.56
  -1  16   6   21.54    1.38
  -1  16   7   33.74    1.87
   1  16  -8   36.45    1.73
  -1  16   8   33.03    2.32
   1  16  -9   19.16    1.94
  -1  16   9   15.51    2.07
   1  16 -10   14.35    2.14
  -1  16  10   12.64    1.97
   1  17  -1   41.71    1.71
   1  17  -1   32.54    2.11
  -1  17   1   36.01    1.96
  -1  17   1   36.11    1.94
   1  17  -2  253.91    8.86
  -1  17   2  240.73   11.26
  -1  17   2  232.66   12.56
   1  17  -3   10.27    1.12
   1  17  -3    8.01    1.24
  -1  17   3    6.89    0.92
  -1  17   4   59.11    3.41
  -1  17   4   60.30    3.13
  -1  17   5    1.18    1.02
   1  17  -6   31.13    2.07
  -1  17   6   26.45    1.77
   1  17  -7    7.57    1.63
  -1  17   7    4.67    1.32
  -1  17   8   41.86    2.57
   1  17  -9   23.31    2.14
  -1  17   9   18.57    1.92
  -1  17  10   14.60    2.23
   1  18  -1  286.16    9.68
   1  18  -1  284.75   18.15
   1  18  -1  245.13   17.90
  -1  18   1  265.17   17.96
  -1  18   1  292.28   18.00
  -1  18   1  257.75   14.76
   1  18  -2  146.98    7.89
   1  18  -2  143.88    6.82
   1  18  -2  126.27    7.40
  -1  18   2  134.65    7.85
  -1  18   2  143.32    8.21
  -1  18   2  131.98    6.65
   1  18  -3   44.62    2.40
   1  18  -3   44.16    1.74
   1  18  -3   35.72    2.24
  -1  18   3   41.86    2.18
  -1  18   3   42.17    2.67
   1  18  -4   60.19    4.07
  -1  18   4   53.96    2.21
  -1  18   4   51.53    2.73
   1  18  -5    2.72    1.37
  -1  18   5    3.44    1.11
   1  18  -6    9.07    1.16
  -1  18   6    8.04    1.26
   1  18  -7   41.49    2.17
  -1  18   7   32.61    2.00
  -1  18   8   14.30    1.62
   1  18  -9   24.49    2.25
  -1  18   9   18.25    2.00
   1  19  -1   30.59    1.66
   1  19  -1   35.55    1.47
   1  19  -1   25.31    1.78
  -1  19   1   29.52    1.55
  -1  19   1   33.86    1.89
  -1  19   1   29.47    1.52
   1  19  -2   18.34    1.35
  -1  19   2   22.18    1.33
  -1  19   2   19.48    0.97
   1  19  -3   20.29    1.61
   1  19  -3   22.01    1.45
  -1  19   3   19.32    1.49
  -1  19   3   21.15    1.18
   1  19  -4   47.51    2.40
  -1  19   4   41.40    2.21
  -1  19   4   40.49    1.92
   1  19  -5   11.74    1.58
  -1  19   5    9.68    1.49
   1  19  -6   43.42    2.74
  -1  19   6   36.70    2.27
   1  19  -7    0.60    1.82
  -1  19   7    1.42    1.80
   1  19  -8    0.76    1.95
  -1  19   8    1.31    1.58
   1  19  -9   10.57    2.17
  -1  19   9    7.13    1.85
   1  20  -1   42.33    2.04
   1  20  -1   41.51    1.73
   1  20  -1   33.99    2.05
  -1  20   1   34.87    2.13
  -1  20   1   43.48    1.99
   1  20  -2    2.38    1.41
   1  20  -2    1.03    1.19
   1  20  -2    1.65    1.51
  -1  20   2    2.80    1.10
  -1  20   2    2.91    1.01
  -1  20   3    0.40    1.36
   1  20  -3    0.14    1.49
   1  20  -3    1.40    1.34
  -1  20   3   -0.06    0.82
  -1  20   4   10.75    1.29
   1  20  -5    4.89    1.65
  -1  20   5    3.79    1.26
   1  20  -6   11.01    1.81
  -1  20   6    7.63    1.42
  -1  20   7    1.08    1.56
  -1  20   8    6.31    1.71
   1  21  -1    3.67    1.41
   1  21  -1    3.70    1.17
   1  21  -1    2.39    1.12
  -1  21   1    2.05    1.43
  -1  21   1    2.25    1.03
   1  21  -2   13.89    1.42
   1  21  -2   12.15    1.58
  -1  21   2   11.88    1.29
  -1  21   2   12.94    1.17
   1  21  -3   48.65    2.50
   1  21  -3   58.81    3.72
  -1  21   3   47.54    2.77
  -1  21   3   47.86    3.14
   1  21  -4   37.23    2.25
   1  21  -4   45.79    2.10
  -1  21   4   35.64    2.60
   1  21  -5    2.32    1.70
  -1  21   5    3.53    1.35
  -1  21   6   14.19    1.61
   1  21  -7    9.76    2.01
  -1  21   7    6.45    1.73
   1  21  -8    4.13    2.13
  -1  21   8    1.92    1.76
   1  22  -1   13.07    1.61
   1  22  -1   18.02    1.42
  -1  22   1   13.32    1.43
  -1  22   1   16.66    1.47
   1  22  -2   21.29    1.65
  -1  22   2   17.72    1.50
  -1  22   2   18.46    1.41
   1  22  -3    1.41    1.70
  -1  22   3   -0.45    1.28
  -1  22   3    1.32    0.96
   1  22  -3    0.82    1.51
   1  22  -4    8.89    1.89
   1  22  -4   11.32    1.71
  -1  22   4    8.85    1.44
   1  22  -5    9.24    1.83
  -1  22   5    7.83    1.84
   1  22  -6   27.04    2.14
  -1  22   6   23.00    1.85
   1  22  -7    6.98    2.10
  -1  22   7    3.35    1.79
  -1  22   8    4.72    1.96
   1  23  -1   22.76    1.85
   1  23  -1   23.82    1.79
  -1  23   1   20.77    1.64
  -1  23   1   24.53    1.72
   1  23  -2   38.18    2.21
   1  23  -2   41.83    2.82
  -1  23   2   36.09    2.32
  -1  23   2   42.24    2.19
   1  23  -3    1.19    1.82
   1  23  -3    1.94    1.59
  -1  23   3    1.99    1.37
   1  23  -4   54.33    3.12
   1  23  -4   68.52    4.36
  -1  23   4   55.78    3.93
   1  23  -5    9.77    1.90
  -1  23   5    6.14    1.95
   1  23  -6   34.91    2.54
  -1  23   6   24.63    2.51
  -1  23   7    0.32    2.36
   1  24  -1    3.95    1.41
   1  24  -1    3.97    1.74
  -1  24   1    4.12    1.54
   1  24  -2    0.21    1.84
   1  24  -2    2.06    1.52
  -1  24   2   -0.84    1.54
  -1  24   2    0.76    1.08
   1  24  -3   18.11    2.09
   1  24  -3   24.79    1.86
  -1  24   3   19.21    2.04
   1  24  -4    3.97    2.07
   1  24  -4    3.10    1.79
  -1  24   4    1.85    1.62
   1  24  -5   58.11    2.80
  -1  24   5   49.60    3.54
   1  24  -6    9.10    2.15
  -1  24   6    6.93    2.31
   1  24  -7   11.33    2.32
  -1  24   7    3.98    2.13
  -1  25   1    0.22    1.64
  -1  25   1    1.10    1.31
   1  25  -1   -0.25    1.85
   1  25  -1    0.42    1.45
   1  25  -2    1.81    1.95
   1  25  -2    0.58    1.61
  -1  25   2   -0.32    1.99
   1  25  -3    1.33    1.45
   1  25  -3    3.06    1.22
  -1  25   3    1.87    1.65
   1  25  -4   -0.33    1.86
  -1  25   4   -0.24    1.74
   1  25  -5   15.53    2.16
  -1  25   5   12.37    2.37
   1  25  -6    0.33    1.54
  -1  25   6    1.93    2.47
   1  26  -1    8.15    2.01
   1  26  -1    8.97    1.65
  -1  26   1    8.40    1.81
   1  26  -2    1.47    1.66
  -1  26   2    0.50    1.74
  -1  26   3   -0.31    2.21
   1  26  -4    0.72    1.93
  -1  26   4    1.25    2.31
   1  26  -5    6.95    2.15
  -1  26   5    6.41    2.50
   1  27  -1   10.48    1.78
  -1  27   1    9.17    1.95
   1  27  -2   26.56    2.43
  -1  27   2   24.28    2.22
  -1  27   3    3.04    1.98
   1  27  -4    3.97    2.06
  -1  27   4    3.39    2.10
  -1  27   5    0.74    2.25
   1  28  -1    9.76    1.89
  -1  28   1    7.29    2.18
   1  28  -2    0.25    1.93
  -1  28   2    1.74    2.08
  -1  28   3    8.37    2.10
  -1  28   4    4.53    2.24
  -1  29   2   13.77    2.23
   0 -22   8    2.60    1.70
   0 -21   7    6.22    1.48
   0 -20   3   94.82    4.76
   0 -20   4    2.32    1.21
   0 -20   6    2.42    1.22
   0 -20   7    1.97    1.39
   0 -20   8   13.44    1.75
   0 -20   9    0.49    1.80
   0 -19   3   71.27    3.52
   0 -19   4    2.67    1.08
   0 -19   5   -0.56    1.01
   0 -19   6   18.39    1.39
   0 -19   7   11.45    1.44
   0 -18   3   63.09    2.90
   0 -18   4   54.59    2.04
   0 -18  -5   21.17    1.41
   0 -18   5   22.59    1.28
   0 -18   8   11.14    1.60
   0 -18   9   17.65    1.92
   0 -17   3   43.54    1.73
   0 -17   4   12.67    0.97
   0 -17  -4   11.46    1.07
   0 -17   5   20.23    1.41
   0 -17   6   23.70    1.41
   0 -17   7   13.61    1.37
   0 -17   8   20.20    1.65
   0 -17   9   12.84    1.79
   0 -16   2  197.58    8.24
   0 -16   3   21.47    1.03
   0 -16  -3   20.59    1.13
   0 -16  -4   14.96    1.08
   0 -16   4   15.87    1.00
   0 -16  -5   43.52    1.86
   0 -16   5   44.70    1.75
   0 -16  -6   21.73    1.50
   0 -16   6   23.59    1.36
   0 -16   7  101.78    3.67
   0 -16   9   25.69    1.67
   0 -16  10    0.74    1.82
   0 -15   2   22.44    1.08
   0 -15   3   21.08    1.08
   0 -15  -4    0.31    0.85
   0 -15   4   -0.15    0.78
   0 -15   5   12.10    1.02
   0 -15  -5   14.19    1.13
   0 -15   6   19.65    1.35
   0 -15   7   49.31    2.07
   0 -15   8   21.43    1.61
   0 -15   9   17.61    1.75
   0 -15  10    3.27    1.81
   0 -14   3   38.32    1.47
   0 -14  -4   55.27    2.29
   0 -14   4   60.91    2.15
   0 -14  -5   33.06    1.54
   0 -14   5   34.25    1.46
   0 -14  -6   82.48    3.90
   0 -14   6  100.68    3.37
   0 -14   7   18.65    1.10
   0 -14   8    5.27    0.99
   0 -14   9   17.02    1.73
   0 -14  10    3.67    1.80
   0 -13  -2  125.74    4.90
   0 -13   2  123.47    4.70
   0 -13   3  101.65    3.97
   0 -13   4   13.26    0.89
   0 -13  -4   12.27    0.91
   0 -13   5   60.77    2.65
   0 -13   6   14.66    1.18
   0 -13  -7   77.08    3.97
   0 -13   7   95.70    3.29
   0 -13   8    8.71    1.37
   0 -13   9    2.33    1.51
   0 -12   1   47.26    2.03
   0 -12   2  224.92    8.14
   0 -12  -3    4.54    0.68
   0 -12   3    6.31    0.65
   0 -12  -4   97.85    3.99
   0 -12   4  100.79    3.85
   0 -12   5   14.27    0.99
   0 -12  -6   32.36    1.52
   0 -12   6   35.01    1.51
   0 -12   7   63.69    3.20
   0 -12   8   12.30    1.39
   0 -12   9    3.62    1.06
   0 -12  10    2.20    1.23
   0 -11   1   50.95    2.29
   0 -11  -2   18.06    0.82
   0 -11   2   15.78    0.77
   0 -11  -3    3.94    0.62
   0 -11   3    3.73    0.61
   0 -11   4   36.60    1.53
   0 -11  -5   61.50    2.77
   0 -11   5   63.72    2.25
   0 -11   6   39.80    1.73
   0 -11  -7    9.21    1.20
   0 -11  -7    7.93    1.00
   0 -11  -8   21.52    1.47
   0 -11   8   24.82    1.23
   0 -11   9    8.09    1.47
   0 -10  -1   48.79    2.13
   0 -10   1   47.16    1.94
   0 -10  -2  370.67   14.60
   0 -10   2  354.44   13.87
   0 -10  -3  149.46    5.77
   0 -10   3  160.71    6.96
   0 -10   4   63.02    2.35
   0 -10  -5   15.74    0.96
   0 -10   5   14.93    0.96
   0 -10  -6   32.31    1.49
   0 -10  -6   32.49    1.52
   0 -10  -7   47.41    2.50
   0 -10  -7   46.72    2.10
   0 -10  -8    0.50    1.23
   0 -10   8    1.60    1.17
   0 -10   9   34.19    1.85
   0 -10  10    1.23    1.60
   0  -9  -1  258.07   10.14
   0  -9   1  261.29   11.15
   0  -9  -2   99.87    4.37
   0  -9   2  105.09    3.94
   0  -9  -3   92.81    3.42
   0  -9   3   86.10    3.12
   0  -9  -4   28.93    1.20
   0  -9   4   29.32    1.17
   0  -9  -5   39.20    1.64
   0  -9  -5   36.90    1.63
   0  -9   5   39.48    1.52
   0  -9  -6    8.33    0.94
   0  -9  -6    7.70    0.69
   0  -9   6    8.07    0.94
   0  -9  -7   35.21    1.91
   0  -9  -7   33.23    1.74
   0  -9   8   47.30    2.20
   0  -9  10   11.08    1.61
   0  -9  11    6.36    1.95
   0  -8   1   46.70    1.91
   0  -8  -1   48.38    1.76
   0  -8   2  146.80    5.78
   0  -8  -2  148.47    6.44
   0  -8  -3   69.67    2.78
   0  -8   3   74.66    2.79
   0  -8  -4  207.78    7.94
   0  -8  -4  192.28    8.14
   0  -8   4  208.57    7.40
   0  -8   5  266.12   10.00
   0  -8  -5  262.83   11.58
   0  -8  -5  246.81   11.02
   0  -8  -6   14.14    1.00
   0  -8   6   13.51    0.81
   0  -8  -6   14.63    0.94
   0  -8  -7   29.34    1.60
   0  -8  -7   30.37    1.55
   0  -8  -8   33.92    2.26
   0  -8  -8   35.35    1.61
   0  -8  10    7.51    1.56
   0  -8  11    0.80    1.83
   0  -7   1  201.44    7.41
   0  -7  -2  121.48    5.55
   0  -7   2  124.53    5.05
   0  -7  -3   15.16    0.85
   0  -7   3   14.56    0.72
   0  -7  -4   31.66    1.36
   0  -7  -4   30.94    1.34
   0  -7   4   34.25    1.24
   0  -7  -5   39.24    1.58
   0  -7   5   39.64    1.66
   0  -7  -5   38.00    1.62
   0  -7  -6   18.31    1.08
   0  -7  -6   18.09    1.07
   0  -7   6   21.04    1.10
   0  -7  -7   59.68    3.02
   0  -7  -7   65.86    2.15
   0  -7  -7   63.28    2.51
   0  -7  -7   56.35    2.98
   0  -7   7   63.12    2.15
   0  -7  -8    1.51    1.22
   0  -7  -8    2.14    0.31
   0  -7  -8    2.39    0.42
   0  -7  -8    2.83    1.11
   0  -7  10    6.08    1.52
   0  -7  11    7.24    1.81
   0  -6   1  444.55   17.19
   0  -6  -2  620.69   32.03
   0  -6   2  600.69   25.18
   0  -6  -3  192.27    8.80
   0  -6  -3  181.39    7.33
   0  -6   3  196.36    6.70
   0  -6  -4  456.76   20.98
   0  -6  -4  453.73   19.53
   0  -6   4  464.15   16.59
   0  -6  -5   34.39    1.40
   0  -6  -5   34.45    1.47
   0  -6   5   38.35    1.56
   0  -6  -6  413.29   17.51
   0  -6  -6  430.50   15.07
   0  -6  -6  389.08   17.55
   0  -6  -7   35.05    1.57
   0  -6  -7   28.91    1.68
   0  -6  -8   30.08    1.67
   0  -6  -8   30.10    1.15
   0  -6  -8   24.92    1.53
   0  -6  10    1.70    3.28
   0  -6  11   13.93    1.90
   0  -5  -1   20.07    0.73
   0  -5   1   21.55    0.93
   0  -5  -2  409.49   20.88
   0  -5  -2  401.57   17.36
   0  -5   2  399.29   16.34
   0  -5  -3   49.15    1.67
   0  -5  -3   45.82    2.02
   0  -5   3   49.34    2.07
   0  -5  -4   23.52    1.04
   0  -5  -4   27.74    0.95
   0  -5  -4   23.28    1.01
   0  -5   4   23.83    1.10
   0  -5  -5  174.75    7.00
   0  -5  -5  180.81    7.11
   0  -5  -5  168.87    6.83
   0  -5   5  174.06    5.86
   0  -5  -6  121.46    4.91
   0  -5  -6  132.76    5.05
   0  -5  -6  117.59    4.90
   0  -5  -7   14.28    1.16
   0  -5  -7   11.16    1.20
   0  -5  -8   27.42    1.62
   0  -5  -8   28.54    1.07
   0  -5  -8   23.66    1.72
   0  -5   9    4.42    0.57
   0  -5  10    0.98    1.02
   0  -5  11    1.57    1.73
   0  -5  12    0.03    2.00
   0  -4   1   16.41    0.59
   0  -4  -1   17.50    0.76
   0  -4   2  131.78    6.31
   0  -4  -2  131.36    6.52
   0  -4  -2  121.71    5.10
   0  -4  -3  580.50   24.18
   0  -4  -3  593.71   22.63
   0  -4   3  608.92   26.45
   0  -4  -4   61.34    2.38
   0  -4  -4   67.26    2.53
   0  -4  -4   65.01    2.57
   0  -4   4   65.05    2.79
   0  -4  -5   20.81    1.04
   0  -4  -5   22.60    0.84
   0  -4  -5   21.70    0.99
   0  -4   5   22.15    0.90
   0  -4  -6   53.54    2.00
   0  -4  -6   53.12    2.06
   0  -4  -6   47.09    2.18
   0  -4  -7   36.29    1.68
   0  -4  -7   40.24    1.41
   0  -4  -7   33.89    1.73
   0  -4   8   17.64    1.45
   0  -4   9    9.96    0.66
   0  -4  10   14.59    1.54
   0  -4  12    3.03    1.99
   0  -3  -1  403.82   21.60
   0  -3   1  522.21   24.37
   0  -3  -2  273.93   12.18
   0  -3  -2  264.00   10.45
   0  -3   2  278.29   10.63
   0  -3  -3  150.08    6.91
   0  -3  -3  149.04    5.94
   0  -3  -3  144.09    6.07
   0  -3   3  153.13    6.86
   0  -3  -4   14.30    1.35
   0  -3  -4   15.15    0.59
   0  -3  -4   13.81    0.68
   0  -3   4   14.53    0.76
   0  -3  -5  136.95    4.68
   0  -3  -5  127.96    5.63
   0  -3   5  135.54    4.71
   0  -3  -5  134.30    6.06
   0  -3  -6   62.10    2.79
   0  -3  -6   68.34    2.80
   0  -3  -6   61.08    2.79
   0  -3  -7   44.57    1.85
   0  -3  -7   37.10    2.05
   0  -3  -8   50.35    2.56
   0  -3  -8   52.06    2.94
   0  -3   9   75.91    3.03
   0  -3  10    3.90    1.41
   0  -3 -10    3.05    0.72
   0  -3  11    9.13    1.75
   0  -3  12   10.54    2.05
   0  -2  -1    5.25    1.02
   0  -2   1   81.45    4.75
   0  -2  -2  283.15   10.98
   0  -2  -2  276.43   11.07
   0  -2  -2  274.14   11.38
   0  -2   2  279.51   10.28
   0  -2   3   46.42    1.68
   0  -2  -3   45.17    1.67
   0  -2  -3   47.42    1.69
   0  -2  -3   44.29    1.68
   0  -2  -4   30.85    1.22
   0  -2  -4   29.44    1.12
   0  -2  -4   29.30    1.46
   0  -2   4   31.61    1.17
   0  -2  -5  178.48    9.00
   0  -2  -5  186.84    7.33
   0  -2  -5  186.34    7.99
   0  -2   5  187.68    9.32
   0  -2  -6  111.41    4.60
   0  -2  -6  117.55    4.98
   0  -2  -6  111.95    4.71
   0  -2   6  116.56    3.89
   0  -2  -7  189.61    8.34
   0  -2  -7  207.39   10.65
   0  -2  -7  186.07    9.21
   0  -2  -8   40.65    2.21
   0  -2  -8   43.12    1.81
   0  -2  -9  109.69    4.12
   0  -2   9  104.36    5.03
   0  -2 -10    3.90    0.68
   0  -2  10    3.18    1.39
   0  -2  11   12.98    1.81
   0  -2  12   15.98    2.11
   0  -1  -1   -0.24    0.10
   0  -1   1   86.59   12.62
   0  -1   2  402.77   14.56
   0  -1  -2  412.65   18.05
   0  -1  -2  409.69   15.19
   0  -1   2  421.89   15.21
   0  -1   3   33.87    1.16
   0  -1  -3   32.47    1.21
   0  -1  -3   32.86    1.33
   0  -1   3   33.74    1.17
   0  -1  -4    7.35    0.58
   0  -1  -4    7.46    0.63
   0  -1   4    8.00    0.58
   0  -1   4    8.11    0.56
   0  -1  -5  108.03    4.91
   0  -1  -5  101.72    4.35
   0  -1   5  108.99    4.09
   0  -1  -6    2.65    0.88
   0  -1  -6    1.66    0.42
   0  -1  -6    2.37    0.82
   0  -1   6    2.18    0.77
   0  -1  -7   45.75    2.02
   0  -1  -7   47.48    2.52
   0  -1  -7   44.74    2.23
   0  -1  -8   28.10    1.78
   0  -1  -8   31.61    1.55
   0  -1   9   57.27    2.26
   0  -1 -10    9.34    0.98
   0  -1  10   10.56    1.44
   0  -1  11    2.18    1.65
   0  -1  12    7.54    1.97
   0   0  -1   -0.20    0.11
   0   0   1   37.82    6.15
   0   0   1   26.91    4.44
   0   0  -2 1722.88   79.16
   0   0  -2 1716.70   63.09
   0   0   2 1715.66   83.91
   0   0   2 1770.58   66.79
   0   0  -3   37.42    1.50
   0   0  -3   35.82    1.44
   0   0   3   36.95    1.58
   0   0   3   36.83    1.28
   0   0   4   12.41    0.65
   0   0  -4   11.42    0.69
   0   0  -4   11.81    0.78
   0   0   4   11.72    0.62
   0   0  -5  165.99    6.65
   0   0  -5  168.73    7.11
   0   0  -5  157.12    6.42
   0   0   5  169.47    7.11
   0   0  -6   62.90    2.75
   0   0  -6   63.35    2.92
   0   0  -6   60.47    2.52
   0   0   6   63.93    2.61
   0   0  -7  207.08    8.70
   0   0  -7  206.39    8.01
   0   0  -7  198.53   10.14
   0   0   7  216.75    7.81
   0   0  -8   60.31    3.08
   0   0  -8   65.05    2.74
   0   0   8   67.08    2.44
   0   0   9   92.17    3.77
   0   0 -10   43.36    2.03
   0   0  10   43.20    2.21
   0   0  11    0.43    1.62
   0   0  12    0.18    1.88
   0   1   1  123.74   12.94
   0   1   1   92.54   10.41
   0   1  -1    0.20    0.45
   0   1  -1   -0.07    0.26
   0   1   2  407.22   15.52
   0   1   2  412.16   15.29
   0   1  -2  400.03   16.09
   0   1  -2  414.29   16.94
   0   1  -3   35.32    1.69
   0   1   3   33.77    1.14
   0   1   3   36.28    1.29
   0   1  -3   32.74    1.34
   0   1  -4    8.44    0.64
   0   1  -4    7.86    0.63
   0   1   4    7.35    0.58
   0   1   4    8.23    0.54
   0   1   5  107.23    3.94
   0   1   5  109.19    4.03
   0   1  -5  106.45    4.61
   0   1  -5  101.85    4.73
   0   1   6    1.76    0.75
   0   1  -6    2.30    1.10
   0   1  -6    1.81    0.87
   0   1   7   48.44    1.71
   0   1  -7   46.58    2.30
   0   1  -7   37.90    2.04
   0   1   8   30.90    1.52
   0   1  -8   30.58    1.79
   0   1  -8   31.47    1.58
   0   1   9   59.22    2.39
   0   1  -9   55.63    2.33
   0   1  10    9.06    1.41
   0   1 -10    9.32    0.94
   0   1  11    2.86    1.14
   0   1 -11    2.53    0.99
   0   1  12    9.59    1.94
   0   2   1  103.38    5.64
   0   2  -1   22.36    4.14
   0   2   2  271.15   11.50
   0   2   2  272.09    9.76
   0   2  -2  277.22   15.21
   0   2  -2  279.42   11.84
   0   2   3   47.46    1.71
   0   2   3   48.66    1.71
   0   2  -3   42.93    1.80
   0   2  -3   44.39    1.95
   0   2   4   31.67    1.15
   0   2  -4   26.53    1.25
   0   2  -4   28.60    1.29
   0   2   4   28.07    1.06
   0   2   5  179.16    5.69
   0   2  -5  179.20    7.77
   0   2  -5  172.03    7.83
   0   2   6  114.43    3.74
   0   2  -6  111.21    4.67
   0   2  -6  104.48    4.77
   0   2   7  194.65    6.45
   0   2  -7  191.66    8.01
   0   2  -7  201.82    9.39
   0   2  -7  179.85    9.23
   0   2   8   39.38    1.75
   0   2  -8   40.68    2.50
   0   2  -8   43.08    1.77
   0   2   9  103.08    4.00
   0   2   9  102.15    4.62
   0   2  -9  104.86    4.12
   0   2  10    3.34    0.93
   0   2  11   11.09    1.70
   0   2 -11   12.11    1.39
   0   2  12   16.86    2.05
   0   3   1  499.69   18.35
   0   3   1  474.91   18.59
   0   3  -1  489.89   36.65
   0   3  -2  270.70   11.35
   0   3   2  269.14   12.23
   0   3   2  246.46    8.80
   0   3   3  146.10    5.14
   0   3   3  147.18    5.20
   0   3  -3  153.73    7.57
   0   3  -3  145.32    6.26
   0   3   4   14.83    0.72
   0   3   4   14.44    0.64
   0   3  -4   14.70    0.83
   0   3  -4   13.83    0.92
   0   3   5  133.33    5.95
   0   3  -5  127.97    5.40
   0   3  -5  133.17    6.05
   0   3   6   61.33    2.02
   0   3  -6   57.69    2.50
   0   3  -6   55.86    2.67
   0   3  -7   41.92    1.89
   0   3   7   42.09    1.69
   0   3  -7   46.19    1.86
   0   3   8   51.12    2.01
   0   3   8   53.29    1.95
   0   3  -8   47.56    2.46
   0   3  -8   52.77    1.96
   0   3   9   70.92    2.82
   0   3   9   68.20    3.09
   0   3  -9   72.22    2.99
   0   3  10    3.77    1.47
   0   3  10    3.96    1.32
   0   3 -10    2.91    1.00
   0   3  11    7.23    1.64
   0   3 -11   10.19    1.44
   0   3  12    7.91    1.90
   0   4   1   15.74    0.64
   0   4  -1   15.25    0.72
   0   4   2  125.53    4.63
   0   4   2  135.05    5.33
   0   4  -2  124.16    5.02
   0   4  -3  611.03   28.38
   0   4   3  579.52   20.55
   0   4   3  602.85   27.39
   0   4  -3  608.84   26.90
   0   4   4   59.47    2.24
   0   4  -4   59.74    2.47
   0   4   4   56.24    1.98
   0   4  -4   58.40    2.54
   0   4   5   24.00    1.02
   0   4   5   24.90    1.00
   0   4  -5   24.58    1.14
   0   4  -5   20.41    1.19
   0   4   6   49.85    2.06
   0   4  -6   49.26    2.16
   0   4  -6   46.28    2.24
   0   4   7   36.96    1.50
   0   4  -7   35.97    1.75
   0   4   8   18.87    1.26
   0   4   8   13.16    1.09
   0   4  -8   16.79    1.63
   0   4  -8   19.21    1.04
   0   4   9   10.92    1.33
   0   4   9   11.69    1.20
   0   4  -9   11.38    1.05
   0   4  10   14.51    1.45
   0   4 -10   17.13    1.23
   0   4  11    6.26    1.58
   0   4 -11    7.03    1.49
   0   4  12    1.15    1.80
   0   5   0   -0.34    0.17
   0   5   1   18.10    1.18
   0   5  -1   17.45    1.17
   0   5   2  382.06   13.69
   0   5   2  374.86   14.13
   0   5  -2  402.19   17.86
   0   5   3   47.80    1.89
   0   5   3   47.50    1.54
   0   5  -3   46.02    2.00
   0   5   4   22.68    1.10
   0   5  -4   20.04    1.01
   0   5  -4   22.22    1.03
   0   5   5  166.44    7.06
   0   5   5  170.45    5.63
   0   5  -5  164.54    7.24
   0   5  -5  157.42    7.72
   0   5   6  124.06    5.15
   0   5  -6  118.42    5.73
   0   5  -6  116.26    4.84
   0   5   7   13.85    1.05
   0   5   7   12.85    0.88
   0   5  -7   13.22    1.34
   0   5   8   27.42    1.43
   0   5   8   25.81    1.29
   0   5  -8   23.88    1.81
   0   5  -8   28.51    1.28
   0   5   9    4.61    1.11
   0   5  10    1.44    1.29
   0   5  11    0.58    1.52
   0   5 -11    1.98    1.26
   0   5  12    2.22    1.79
   0   5 -12   -0.80    1.42
   0   6   0 1202.52   51.74
   0   6   1  429.61   20.77
   0   6  -1  446.39   33.22
   0   6   2  575.22   27.69
   0   6   2  566.40   26.36
   0   6   2  532.29   21.68
   0   6  -2  568.05   25.78
   0   6   3  185.78    8.60
   0   6   3  175.73    6.04
   0   6  -3  181.37   11.36
   0   6   4  448.15   19.27
   0   6   4  436.80   14.75
   0   6  -4  444.53   22.26
   0   6  -4  440.68   19.87
   0   6   5   35.03    1.65
   0   6   5   35.31    1.34
   0   6  -5   35.90    1.55
   0   6  -5   34.45    1.64
   0   6   6  390.69   14.94
   0   6   6  387.97   13.33
   0   6  -6  376.11   17.45
   0   6  -6  368.03   17.31
   0   6   7   30.85    1.62
   0   6   7   29.23    1.33
   0   6  -7   29.26    1.80
   0   6   8   27.38    1.48
   0   6   8   27.81    1.31
   0   6  -8   29.28    1.35
   0   6   9    2.71    1.10
   0   6  -9    3.43    1.06
   0   6  10    0.96    1.26
   0   6 -10    1.50    1.18
   0   6  11   11.28    1.64
   0   6 -11   13.71    1.47
   0   6  12    1.18    1.74
   0   6 -12   -0.74    1.83
   0   7   0   -0.15    0.24
   0   7   1  186.39    8.41
   0   7   2  113.07    4.38
   0   7   2  112.74    6.01
   0   7   2  115.54    4.66
   0   7  -2  111.76    5.36
   0   7   3   14.66    0.80
   0   7   3   13.39    0.54
   0   7  -3   13.53    0.89
   0   7   4   32.33    1.70
   0   7   4   29.64    1.07
   0   7  -4   29.30    1.36
   0   7   5   32.45    1.81
   0   7   5   34.30    1.30
   0   7  -5   38.93    1.78
   0   7  -5   36.45    1.83
   0   7   6   21.68    1.10
   0   7   6   19.19    0.88
   0   7  -6   18.30    1.33
   0   7  -6   18.48    1.33
   0   7   7   60.20    2.28
   0   7   7   58.73    2.12
   0   7  -7   57.72    2.89
   0   7   8    1.97    1.13
   0   7   8    1.71    1.04
   0   7  -8    1.34    0.99
   0   7   9    1.04    1.06
   0   7  -9    0.74    1.12
   0   7  10    5.56    1.52
   0   7  10    5.26    3.41
   0   7 -10    4.93    1.28
   0   7  11    4.70    1.52
   0   7 -11    7.44    1.45
   0   7  12    2.52    1.73
   0   7 -12    0.80    1.60
   0   8   0    4.88    0.39
   0   8   1   41.28    1.99
   0   8  -1   41.78    1.79
   0   8   2  135.63    8.51
   0   8   2  135.76    6.44
   0   8   2  132.09    5.96
   0   8  -2  132.27    9.07
   0   8   3   68.62    2.70
   0   8   3   66.30    2.14
   0   8  -3   65.62    3.01
   0   8   4  202.30   10.41
   0   8   4  183.59    6.20
   0   8  -4  188.66    8.20
   0   8  -5  257.26   11.04
   0   8   5  262.70    9.48
   0   8   5  250.94    8.72
   0   8  -5  249.08   10.69
   0   8   6   13.28    0.98
   0   8   6   13.71    0.74
   0   8  -6   13.96    1.29
   0   8  -7   28.81    1.90
   0   8   7   29.83    1.42
   0   8   7   30.66    1.41
   0   8   8   36.26    1.85
   0   8   8   37.85    1.99
   0   8   9    6.10    1.22
   0   8  10    4.23    1.55
   0   8  10    4.72    1.25
   0   8 -10    5.97    1.36
   0   8  11    0.31    1.46
   0   8 -11    3.09    1.49
   0   9   0   -0.13    0.32
   0   9   1  226.49   10.71
   0   9  -1  236.91   10.25
   0   9   2   98.17    5.92
   0   9   2  102.76    4.80
   0   9   2   98.52    4.88
   0   9  -2   98.38    4.36
   0   9   3   82.39    4.99
   0   9   3   82.46    3.72
   0   9   3   81.36    2.76
   0   9  -3   79.29    3.76
   0   9   4   26.18    1.21
   0   9   4   26.36    0.94
   0   9  -4   26.19    1.49
   0   9   5   39.95    1.82
   0   9   5   36.25    1.31
   0   9  -5   35.56    1.64
   0   9  -5   34.71    1.72
   0   9   6    7.66    0.74
   0   9  -6    8.06    1.28
   0   9   7   35.24    1.56
   0   9   7   36.09    1.54
   0   9  -7   36.04    1.98
   0   9   8   51.28    2.26
   0   9   9   -0.10    1.02
   0   9  -9    0.72    1.24
   0   9  10    8.58    1.59
   0   9  10    6.49    1.53
   0   9 -10    9.37    1.47
   0   9  11    6.67    1.52
   0   9 -11    7.00    1.62
   0  10   0  332.63   13.51
   0  10   1   40.49    1.79
   0  10  -1   40.60    1.42
   0  10  -1   44.38    2.84
   0  10   2  328.12   18.66
   0  10   2  323.84   14.98
   0  10  -2  339.72   15.38
   0  10   3  148.78    5.43
   0  10   3  150.20    7.35
   0  10   3  144.73    4.99
   0  10  -3  149.66    6.72
   0  10   4   61.20    2.77
   0  10   4   56.62    2.04
   0  10  -4   56.73    2.36
   0  10   5   14.38    0.98
   0  10   5   13.19    0.69
   0  10  -5   14.38    1.22
   0  10   6   33.02    1.55
   0  10   6   34.84    1.34
   0  10  -6   31.90    1.82
   0  10   7   48.27    2.55
   0  10   7   49.91    2.00
   0  10  -7   47.01    2.55
   0  10   8    0.62    0.98
   0  10  -8    0.97    1.17
   0  10   9   31.43    1.83
   0  10   9   28.98    1.66
   0  10  -9   31.65    1.72
   0  10  10    1.37    1.57
   0  10  10    1.05    1.20
   0  10 -10    1.95    1.48
   0  10  11   12.58    1.79
   0  11   0   -0.06    0.38
   0  11   1   42.87    1.84
   0  11  -1   43.55    2.06
   0  11   2   13.11    0.87
   0  11  -2   12.22    0.78
   0  11   3    3.54    0.29
   0  11   3    3.31    0.39
   0  11  -3    2.34    0.96
   0  11   4   30.55    1.47
   0  11   4   31.49    1.12
   0  11  -4   29.74    1.48
   0  11   5   58.97    3.15
   0  11   5   55.55    2.05
   0  11  -5   54.45    3.41
   0  11   6   38.91    1.70
   0  11   6   34.37    1.63
   0  11  -6   36.42    1.91
   0  11   7    7.80    1.12
   0  11   7    8.79    0.88
   0  11   8   25.31    1.52
   0  11   8   22.01    1.29
   0  11   9    8.87    1.49
   0  11   9    6.96    1.25
   0  11  -9    8.73    1.45
   0  11  10    4.18    1.65
   0  11 -10    6.93    1.60
   0  11  11    0.71    1.78
   0  12   0   17.75    0.88
   0  12   1   38.17    1.86
   0  12   1   36.97    1.59
   0  12  -1   36.39    2.02
   0  12   2  209.07   14.40
   0  12  -2  202.84   14.19
   0  12   3    3.81    0.35
   0  12   3    3.93    0.39
   0  12  -3    3.19    1.03
   0  12   4   92.37    3.44
   0  12   4   89.22    3.37
   0  12  -4   86.28    3.68
   0  12   5   14.51    1.06
   0  12   5   15.19    1.34
   0  12   6   31.78    1.72
   0  12   6   29.62    1.38
   0  12  -6   26.50    1.83
   0  12   7   57.85    2.34
   0  12   7   54.00    2.87
   0  12  -7   63.25    2.56
   0  12   8   11.91    1.37
   0  12   8   11.13    1.05
   0  12  -8   12.78    1.39
   0  12   9    3.88    1.49
   0  12   9    3.18    1.19
   0  12  -9    2.76    1.47
   0  12  10    4.17    2.74
   0  12 -10    3.42    1.66
   0  12  11    4.70    1.93
   0  13   0   -0.16    0.44
   0  13   1   83.09    3.65
   0  13   1   85.96    3.65
   0  13  -1   86.42    4.30
   0  13  -1   83.97    6.10
   0  13   2  107.86    5.33
   0  13  -2  105.24    4.92
   0  13   3   90.27    4.23
   0  13   3   85.46    3.79
   0  13  -3   84.66    3.90
   0  13   4   13.71    0.97
   0  13   4   10.96    0.60
   0  13  -4   11.04    1.15
   0  13   5   62.56    2.74
   0  13   5   56.78    2.21
   0  13   6   12.57    1.38
   0  13   6   11.13    0.74
   0  13  -6   11.08    1.63
   0  13   7   77.66    4.17
   0  13   7   77.34    3.94
   0  13  -7   90.21    4.56
   0  13   8    6.74    0.96
   0  13  -8    8.78    1.43
   0  13   8    7.81    1.64
   0  13   9    2.78    1.55
   0  13  -9    2.05    1.55
   0  13  10    0.10    1.24
   0  13  11    0.42    2.01
   0  14   0    3.02    0.61
   0  14   1  137.10    6.16
   0  14   1  136.53    7.72
   0  14  -1  135.21    9.35
   0  14   2   40.07    2.16
   0  14   2   41.35    1.83
   0  14  -2   42.07    2.36
   0  14   3   30.26    1.51
   0  14   3   30.45    1.29
   0  14   3   29.73    1.35
   0  14  -3   29.47    1.85
   0  14   4   51.60    3.23
   0  14   4   49.46    1.91
   0  14  -4   46.98    2.64
   0  14   5   32.14    1.67
   0  14   5   31.13    1.31
   0  14   6   91.62    4.58
   0  14   6   86.32    4.03
   0  14   7   18.29    1.39
   0  14   7   16.68    0.99
   0  14  -7   20.00    1.19
   0  14   8    4.29    1.39
   0  14   9   12.59    1.76
   0  14  -9   14.68    1.34
   0  14  10    2.61    1.90
   0  15   0   -1.26    0.84
   0  15   0   -1.21    0.63
   0  15   1   49.67    3.08
   0  15  -1   46.28    3.16
   0  15   2   16.81    1.04
   0  15   2   17.76    0.92
   0  15  -2   15.96    1.19
   0  15   3   17.75    1.06
   0  15   3   16.74    0.95
   0  15   3   16.20    0.81
   0  15  -3   15.87    1.16
   0  15   4   -0.32    0.96
   0  15   4   -0.18    0.25
   0  15   4   -0.10    0.49
   0  15  -4    1.20    1.19
   0  15   5   11.22    1.14
   0  15   5   11.02    0.66
   0  15   6   18.19    1.36
   0  15   6   15.78    0.94
   0  15   7   40.71    1.99
   0  15   7   39.01    2.09
   0  15   8   17.55    1.60
   0  15  -8   20.90    1.78
   0  15   9   14.12    1.85
   0  15  -9   16.18    1.89
   0  15  10    3.42    2.01
   0  16   0  866.81   67.07
   0  16   0  904.18   38.56
   0  16   1    1.46    0.56
   0  16  -1    2.04    0.96
   0  16  -1    1.44    0.73
   0  16   1    1.39    0.86
   0  16   2  174.57    8.10
   0  16   2  188.56    8.73
   0  16  -2  163.71   10.04
   0  16   3   18.42    1.19
   0  16   3   18.84    1.02
   0  16   3   17.10    0.88
   0  16  -3   16.15    1.22
   0  16   4   13.91    1.15
   0  16   4   12.39    0.61
   0  16   4   12.64    0.66
   0  16   5   40.58    2.10
   0  16   5   37.61    1.62
   0  16  -5   45.19    2.45
   0  16   6   18.63    1.43
   0  16   6   17.73    0.93
   0  16   7   93.53    4.41
   0  16  -7  101.15    4.53
   0  16   8    7.12    1.53
   0  16  -8    9.61    1.75
   0  16   9   21.01    2.09
   0  16  -9   25.69    2.16
   0  16  10    1.54    2.08
   0  17   0   -0.81    0.99
   0  17   0   -0.46    0.78
   0  17   1  172.90    8.02
   0  17   1  159.36   11.41
   0  17  -1  175.31    7.38
   0  17  -1  187.91   11.85
   0  17  -1  158.79   10.76
   0  17  -2   45.03    3.12
   0  17   2   55.06    2.73
   0  17   2   44.72    2.63
   0  17   2   49.98    2.36
   0  17  -2   51.74    2.77
   0  17   3   35.53    1.82
   0  17   3   40.21    2.14
   0  17   3   37.67    1.61
   0  17   3   35.81    1.97
   0  17  -3   43.03    2.59
   0  17  -3   33.85    2.07
   0  17   4    9.79    0.52
   0  17   4   10.21    0.64
   0  17   4   10.62    1.18
   0  17   5   17.42    1.58
   0  17  -5   20.73    1.50
   0  17   5   17.09    0.81
   0  17   6   20.14    1.54
   0  17  -6   22.94    1.67
   0  17   7   10.50    1.59
   0  17  -7   12.19    1.73
   0  17   8   14.37    1.72
   0  17  -8   16.05    1.94
   0  17   9    8.96    1.94
   0  17  -9   10.81    2.05
   0  18   0  150.68    7.74
   0  18   0  140.92    8.25
   0  18   1   69.98    3.70
   0  18   1   84.15    4.07
   0  18   1   67.73    3.63
   0  18  -1   80.15    3.32
   0  18  -1   66.29    3.83
   0  18   2  263.14   13.02
   0  18   2  280.90   17.24
   0  18  -2  276.43   10.44
   0  18  -2  229.12   16.21
   0  18   3   52.47    2.56
   0  18   3   54.27    2.47
   0  18   3   53.78    2.35
   0  18   3   50.59    2.81
   0  18  -3   61.32    3.56
   0  18  -3   45.78    3.23
   0  18   4   46.03    2.97
   0  18   4   44.34    2.30
   0  18   4   43.93    1.77
   0  18  -4   52.23    3.30
   0  18   5   19.50    1.47
   0  18  -5   21.84    1.62
   0  18   6   10.75    1.48
   0  18  -6   12.09    1.69
   0  18   7   27.82    2.10
   0  18  -7   37.70    2.42
   0  18   8    8.24    1.76
   0  18   9   17.87    2.25
   0  19   0   -1.47    1.08
   0  19   0   -1.30    0.93
   0  19   0   -0.17    0.71
   0  19   1  184.88    9.97
   0  19   1  193.65   11.60
   0  19   1  161.67   11.08
   0  19  -1  190.96   12.04
   0  19  -1  162.72    9.06
   0  19   2   14.52    1.24
   0  19   2   15.06    0.99
   0  19   2   12.27    0.90
   0  19  -2   18.39    1.30
   0  19  -2   13.05    1.17
   0  19   3   66.31    3.63
   0  19   3   66.46    4.02
   0  19   3   63.19    2.98
   0  19  -3   72.57    4.33
   0  19  -4    2.62    1.39
   0  19   4    1.92    1.54
   0  19  -5    1.25    1.09
   0  19   5    0.39    1.31
   0  19   6   17.24    1.92
   0  19   7   10.15    1.75
   0  19  -7   10.54    1.94
   0  19   8    8.98    2.26
   0  19  -8   15.10    2.13
   0  19   9    5.40    2.23
   0  20   0   69.03    3.79
   0  20   0   65.05    3.80
   0  20   1   13.75    1.30
   0  20   1   16.22    1.25
   0  20  -1   15.19    1.41
   0  20  -1   13.84    1.08
   0  20   2    7.53    1.25
   0  20   2    9.67    0.81
   0  20  -2    9.12    1.42
   0  20  -2   10.69    1.30
   0  20  -2    7.18    1.17
   0  20   3   85.59    5.12
   0  20   3   94.28    4.41
   0  20  -3   89.93    4.17
   0  20  -3  108.92    6.88
   0  20   4    3.95    1.36
   0  20  -4    2.56    1.51
   0  20   5   20.67    1.64
   0  20  -5   25.45    1.90
   0  20  -6    3.35    1.82
   0  20   6    1.70    1.58
   0  20   7    2.33    1.78
   0  20  -7    3.71    1.94
   0  20   8   11.03    1.99
   0  20  -8   14.72    2.23
   0  21   0   -0.01    1.28
   0  21   0   -0.20    1.07
   0  21   1   16.84    1.46
   0  21   1   18.64    1.27
   0  21  -1   18.30    1.56
   0  21  -1   20.78    1.42
   0  21   2    7.14    1.36
   0  21  -2    5.20    1.49
   0  21  -2    8.25    1.41
   0  21  -2    4.53    1.22
   0  21   3    1.47    1.34
   0  21   3    1.20    0.83
   0  21  -3    2.06    1.56
   0  21  -3    2.27    1.50
   0  21   4    6.16    1.44
   0  21  -4    6.52    1.66
   0  21   5    5.84    1.87
   0  21  -5   19.27    4.64
   0  21   6    0.98    2.08
   0  21  -6    5.63    1.91
   0  21   7    5.14    1.91
   0  21  -7    7.67    2.09
   0  21   8   -0.19    2.21
   0  22   0   16.21    1.54
   0  22   0   18.39    1.42
   0  22   1    6.94    1.06
   0  22  -1    4.90    1.50
   0  22  -1    5.75    1.34
   0  22   1    4.01    1.41
   0  22   2    6.50    1.44
   0  22   2    7.64    1.12
   0  22  -2    6.57    1.59
   0  22  -2   10.44    1.48
   0  22   3   18.31    1.60
   0  22  -3   20.30    1.88
   0  22  -3   21.77    1.74
   0  22   4   68.08    4.99
   0  22  -4   70.21    3.64
   0  22  -4   85.51    5.27
   0  22   5    1.15    1.63
   0  22  -5    2.60    1.83
   0  22   6   29.45    2.32
   0  22  -6   34.34    2.44
   0  22   7    1.86    2.00
   0  22  -7    4.20    2.14
   0  23   0   -1.42    1.50
   0  23   0    0.55    1.25
   0  23   1    4.44    1.54
   0  23   1    4.30    1.37
   0  23  -1    3.70    1.61
   0  23  -1    6.30    1.41
   0  23   2   45.24    2.77
   0  23   2   50.27    2.64
   0  23  -2   46.94    2.44
   0  23  -2   57.75    2.65
   0  23   3    1.02    1.54
   0  23  -3    2.02    1.81
   0  23  -3    1.79    1.64
   0  23   4    8.12    1.73
   0  23  -4   10.01    1.96
   0  23  -4   11.38    1.85
   0  23   5   22.16    1.97
   0  23  -5   26.52    2.13
   0  23   6    4.88    1.94
   0  23  -6    5.27    2.06
   0  23   7    0.47    2.22
   0  24   0   16.90    1.78
   0  24   0   18.86    1.48
   0  24   1    0.27    1.62
   0  24   1   -0.15    1.17
   0  24  -1    0.77    1.44
   0  24   2   17.89    1.77
   0  24  -2   20.30    1.95
   0  24  -2   23.37    1.87
   0  24   3    5.42    1.72
   0  24  -3    4.20    1.92
   0  24  -3    6.45    1.74
   0  24   4    8.87    1.84
   0  24  -4    7.80    2.07
   0  24  -4   10.36    1.90
   0  24   5   10.31    1.96
   0  24  -5   13.85    2.09
   0  24   6    0.41    2.06
   0  24  -6    1.61    2.17
   0  25   0   -0.86    1.72
   0  25   0    0.07    1.36
   0  25   1   -0.46    1.73
   0  25   1    0.73    1.22
   0  25  -1    0.89    1.77
   0  25  -1    1.36    2.24
   0  25   2    1.75    1.71
   0  25  -2    2.13    1.34
   0  25  -2    2.24    1.66
   0  25   3   17.31    1.94
   0  25  -3   16.26    2.15
   0  25  -3   18.43    1.93
   0  25   4    7.67    1.99
   0  25  -4   11.46    2.00
   0  25   5   11.99    2.12
   0  25  -5   16.03    2.17
   0  25   6   -0.68    1.62
   0  26   0   16.22    1.97
   0  26   0   18.38    2.03
   0  26   1    0.47    1.83
   0  26  -1   -0.49    1.87
   0  26  -1    0.46    1.57
   0  26   2    4.17    1.88
   0  26  -2    3.62    2.07
   0  26  -2    3.65    1.72
   0  26   3    0.15    1.97
   0  26  -3    1.22    1.85
   0  26   4    5.45    2.59
   0  26  -4    3.78    2.03
   0  26   5    4.31    2.24
   0  27   0    0.72    1.98
   0  27   0   -0.95    1.49
   0  27   1    0.46    1.97
   0  27  -1    1.37    2.02
   0  27  -1    3.01    1.65
   0  27   2    0.85    2.49
   0  27  -2   -0.03    1.79
   0  27   3   -1.02    2.12
   0  27  -3   -0.33    1.94
   0  27   4    4.83    2.16
   0  28   1   -1.08    1.74
   0  28   2   25.26    2.26
   0  28   3    0.96    2.10
   0  29   1   17.95    2.10
   0  29   2   -0.12    2.09
   1 -23   6    5.90    1.45
   1 -23   7    2.28    1.60
   1 -22   5    0.44    1.17
   1 -22   6    7.66    1.40
   1 -22   7    1.64    1.54
   1 -21   4    0.29    0.98
   1 -21   6    1.80    1.30
   1 -21   7    6.46    1.54
   1 -21   8   11.13    1.80
   1 -20   6    8.44    1.32
   1 -19   2    2.16    1.06
   1 -19   3   85.78    3.95
   1 -19   7    0.36    1.37
   1 -19   8    8.36    1.66
  -1 -18  -3   28.23    1.54
   1 -18   3   32.27    1.31
   1 -18   4    7.55    1.22
   1 -18   5   -0.12    0.99
   1 -18   6   41.00    1.88
   1 -18   7    2.99    1.34
   1 -18   9    2.49    1.78
   1 -17   2  198.09    7.47
  -1 -17  -3   51.12    2.41
   1 -17   3   54.78    1.90
  -1 -17  -4   53.23    2.84
   1 -17   4   55.95    2.13
   1 -17   5    7.20    1.04
   1 -17   6   10.92    1.23
   1 -17   7   21.87    1.56
   1 -17   8   19.54    1.79
   1 -16   2  123.28    4.91
   1 -16   3  106.79    3.74
  -1 -16  -4    5.08    1.09
   1 -16   4    5.43    0.87
  -1 -16  -5  118.04    5.46
   1 -16   5  122.20    4.09
   1 -16   6    5.03    1.12
   1 -16   7   23.42    1.56
   1 -16   9    6.90    1.75
   1 -15   1   37.09    1.82
   1 -15   2    1.50    0.59
  -1 -15  -3   15.31    1.08
   1 -15   3   16.71    0.92
  -1 -15  -4  100.60    3.68
   1 -15   4   99.90    3.53
  -1 -15  -5   89.93    3.91
   1 -15   5   97.83    3.24
   1 -15   7   27.45    1.35
   1 -15   8   13.12    1.54
   1 -15   9   11.93    1.78
   1 -14   1   47.66    1.93
   1 -14   2   31.61    1.32
  -1 -14  -3    3.74    0.85
   1 -14   3    4.51    0.71
  -1 -14  -4   44.93    1.84
   1 -14   4   48.15    1.87
  -1 -14  -5    1.47    1.09
   1 -14   5    0.89    0.91
  -1 -14  -6   44.20    2.19
   1 -14   6   49.57    1.94
   1 -14   7    0.57    1.18
   1 -14   8   12.77    1.12
   1 -14   9    1.87    1.58
   1 -14  10    3.97    1.36
   1 -13   1    2.61    0.69
  -1 -13  -2   15.48    0.92
   1 -13   2   15.84    0.78
  -1 -13  -3   45.91    1.71
   1 -13   3   44.18    1.61
  -1 -13  -4  141.63    5.61
   1 -13   4  151.85    4.93
  -1 -13  -5  106.93    4.73
   1 -13   5  111.04    4.03
  -1 -13  -6   66.05    3.17
   1 -13   6   71.02    2.51
   1 -13   8   16.44    1.49
   1 -13   9    2.44    1.51
   1 -13  10    0.94    1.80
   1 -12   0   49.66    1.81
  -1 -12  -1   63.32    2.46
  -1 -12  -1   57.86    2.21
  -1 -12  -2  211.10    7.83
   1 -12   2  215.22    9.84
  -1 -12  -3   93.81    3.89
   1 -12   3   92.19    3.52
  -1 -12  -4   32.83    1.50
   1 -12   4   33.54    1.34
  -1 -12  -5  129.62    6.38
   1 -12   5  141.73    4.70
   1 -12   6   34.00    1.93
   1 -12   8    4.01    1.31
   1 -12   9    3.90    1.50
   1 -12  10    5.71    1.75
  -1 -11   0  337.90   13.80
   1 -11   0  364.70   14.54
   1 -11   1  671.17   27.38
  -1 -11  -2   79.93    3.18
   1 -11   2   73.86    2.55
  -1 -11  -3  123.46    4.81
   1 -11   3  125.92    4.10
  -1 -11  -4    3.40    0.81
   1 -11   4    3.65    0.74
  -1 -11  -5   39.36    1.90
   1 -11   5   41.58    1.68
   1 -11   6   40.54    1.89
   1 -11   8    0.65    1.26
   1 -11   9    8.72    1.52
   1 -11  10    2.58    1.71
   1 -10   0   29.74    1.14
  -1 -10  -1   73.93    2.72
  -1 -10  -1   70.45    2.94
   1 -10   1   73.97    3.33
  -1 -10  -2   14.66    0.79
  -1 -10  -2   14.24    0.56
   1 -10   2   14.74    0.70
  -1 -10  -3   16.92    0.90
   1 -10   3   16.09    0.82
  -1 -10  -4   63.97    2.57
   1 -10   4   70.92    2.33
  -1 -10  -5   21.47    1.17
   1 -10   5   19.89    1.11
  -1 -10  -6   27.20    1.46
   1 -10   6   29.06    1.38
  -1 -10  -7   43.09    2.46
  -1 -10  -7   41.10    1.80
   1 -10   9   24.37    1.72
   1 -10  10    0.94    1.65
  -1  -9   0   39.38    1.58
  -1  -9   0   40.33    1.49
   1  -9   0   39.62    1.50
  -1  -9  -1  324.46   11.02
  -1  -9  -1  296.14   12.38
   1  -9   1  295.75   10.99
  -1  -9  -2    2.93    0.56
  -1  -9  -2    1.98    0.33
   1  -9   2    1.60    0.47
  -1  -9  -3  121.93    4.93
  -1  -9  -3  113.92    4.31
   1  -9   3  120.67    4.09
  -1  -9  -4   20.08    1.03
   1  -9   4   21.05    0.99
  -1  -9  -5   63.92    2.54
   1  -9   5   68.57    2.36
  -1  -9  -6   20.18    1.26
  -1  -9  -6   19.49    1.23
  -1  -9  -7   10.34    1.29
  -1  -9  -7   11.35    1.30
   1  -9  10   23.24    1.98
  -1  -8   0   26.68    1.10
  -1  -8   0   26.75    1.18
   1  -8   0   28.20    1.36
  -1  -8  -1   81.60    2.77
  -1  -8  -1   78.83    3.03
   1  -8   1   76.61    2.66
  -1  -8  -2  168.37    6.32
   1  -8   2  162.81    6.85
  -1  -8  -3   86.12    4.17
  -1  -8  -3   85.36    3.47
   1  -8   3   92.50    3.97
  -1  -8  -4    4.88    0.73
   1  -8   4    5.31    0.71
  -1  -8  -5   48.03    1.89
  -1  -8  -5   49.15    2.31
   1  -8   5   53.87    1.85
  -1  -8  -6   17.89    1.19
  -1  -8  -6   18.33    1.18
  -1  -8  -7   21.07    1.41
  -1  -8  -7   19.50    1.43
   1  -8  10   18.85    1.81
   1  -8  11    1.34    1.90
  -1  -7   0  130.68    4.83
  -1  -7   0  136.52    6.45
   1  -7   0  133.49    5.02
  -1  -7  -1  227.71    8.18
  -1  -7  -1  224.23    9.15
   1  -7   1  217.11   10.23
  -1  -7  -2   98.08    3.84
   1  -7   2   91.77    3.64
  -1  -7  -3  723.62   29.68
  -1  -7  -3  731.08   29.99
   1  -7   3  719.15   26.88
  -1  -7  -4   81.81    3.75
  -1  -7  -4   87.30    3.11
  -1  -7  -4   78.78    3.19
   1  -7   4   84.30    2.92
  -1  -7  -5   78.40    3.01
  -1  -7  -5   80.07    2.81
  -1  -7  -5   83.98    3.25
  -1  -7  -5   74.32    3.43
   1  -7   5   78.82    2.94
  -1  -7  -6   46.45    2.20
  -1  -7  -6   50.83    1.80
  -1  -7  -6   50.60    1.90
  -1  -7  -6   45.13    2.24
   1  -7   6   48.71    1.96
  -1  -7  -7   82.95    4.47
  -1  -7  -7   90.83    3.59
  -1  -7  -7   81.54    4.36
   1  -7   7   91.78    3.16
   1  -7   8    2.55    0.36
   1  -7   9   11.59    1.46
   1  -7  10   16.96    1.75
   1  -7  11    6.78    1.92
  -1  -6   0   41.99    1.69
  -1  -6   0   42.13    2.05
   1  -6   0   41.00    2.12
  -1  -6  -1  141.68    5.13
  -1  -6  -1  144.31    5.26
   1  -6   1  146.51    5.19
  -1  -6  -2  266.68    9.48
  -1  -6  -2  294.01   11.20
   1  -6   2  272.55    9.72
  -1  -6  -3  204.46    8.84
  -1  -6  -3  208.22    8.60
  -1  -6  -3  199.01    6.79
   1  -6   3  199.65    7.05
   1  -6   4   35.65    1.29
  -1  -6  -4   33.32    1.33
  -1  -6  -4   35.71    1.51
  -1  -6  -4   32.17    1.31
  -1  -6  -5   13.59    0.96
  -1  -6  -5   15.08    0.57
  -1  -6  -5   15.47    0.66
  -1  -6  -5   12.95    0.84
   1  -6   5   14.19    0.92
  -1  -6  -6   26.84    1.36
  -1  -6  -6   27.85    0.91
  -1  -6  -6   28.21    1.14
  -1  -6  -6   24.77    1.27
  -1  -6  -7   29.25    1.74
  -1  -6  -7   32.51    1.25
  -1  -6  -7   28.56    1.44
  -1  -6  -7   27.73    1.79
   1  -6   8    0.83    0.61
   1  -6  10    0.94    1.56
   1  -6  11    1.98    1.86
  -1  -5   0    6.73    0.37
   1  -5   0    6.47    0.35
  -1  -5  -1  686.13   26.50
  -1  -5  -1  671.93   28.02
   1  -5   1  634.17   24.82
  -1  -5  -2    6.14    0.48
  -1  -5  -2    6.04    0.25
   1  -5   2    5.96    0.46
  -1  -5  -3  379.65   12.88
  -1  -5  -3  394.66   17.14
  -1  -5  -3  365.43   15.77
   1  -5   3  376.27   13.23
  -1  -5  -4  103.38    3.79
  -1  -5  -4  112.80    4.70
  -1  -5  -4  106.48    4.29
   1  -5   4  112.87    3.74
  -1  -5  -5  135.43    5.26
  -1  -5  -5  122.55    5.22
   1  -5   5  138.45    5.68
  -1  -5  -6   38.52    1.62
  -1  -5  -6   39.96    1.40
  -1  -5  -6   35.48    1.67
  -1  -5  -7   47.53    2.35
  -1  -5  -7   54.92    1.85
  -1  -5  -7   45.35    2.31
   1  -5   8   25.07    1.11
   1  -5   9   14.33    0.80
   1  -5  11    2.50    1.86
   1  -4   0  778.72   38.63
  -1  -4   0  837.06   36.45
  -1  -4   0  809.82   50.01
  -1  -4  -1   38.83    1.32
  -1  -4  -1   38.99    1.59
   1  -4   1   37.45    1.69
  -1  -4  -2  695.37   22.55
  -1  -4  -2  717.33   32.97
  -1  -4  -2  681.73   27.30
   1  -4   2  684.65   35.47
  -1  -4  -3  103.86    4.41
  -1  -4  -3  103.20    3.58
  -1  -4  -3  100.74    4.33
   1  -4   3  109.46    4.72
  -1  -4  -4   13.28    0.82
  -1  -4  -4   14.02    0.75
   1  -4   4   14.62    0.79
  -1  -4  -5  225.32    9.53
  -1  -4  -5  229.44    9.15
   1  -4   5  234.61    8.77
  -1  -4  -6   20.74    1.39
  -1  -4  -6   20.62    0.86
  -1  -4  -6   17.66    1.13
  -1  -4  -7  101.23    4.20
  -1  -4  -7   88.43    4.28
  -1  -4  -8   41.19    1.61
   1  -4   8   39.15    1.63
   1  -4   9    3.00    0.64
   1  -4  11   -0.12    1.81
  -1  -3   0   27.34    1.35
  -1  -3   0   35.30    1.32
   1  -3   0   37.73    1.39
  -1  -3  -1  831.62   28.56
  -1  -3  -1  834.33   28.82
   1  -3   1  770.33   30.56
  -1  -3  -2  218.40    7.42
  -1  -3  -2  228.66   10.03
  -1  -3  -2  202.78    7.62
   1  -3   2  216.22   11.37
  -1  -3  -3  735.55   25.04
  -1  -3  -3  688.98   25.87
   1  -3   3  723.20   32.05
   1  -3   3  725.18   32.23
  -1  -3  -4  242.88    9.10
  -1  -3  -4  237.63    9.26
   1  -3   4  240.30    8.38
   1  -3   4  243.93    8.56
   1  -3   5   24.79    1.10
  -1  -3  -5   24.83    1.16
  -1  -3  -5   24.44    0.90
  -1  -3  -5   24.27    1.13
   1  -3   5   26.70    1.19
  -1  -3  -6  282.87   11.54
  -1  -3  -6  283.99   10.59
  -1  -3  -6  281.61   13.97
  -1  -3  -7   44.65    2.01
  -1  -3  -7   45.83    1.77
  -1  -3  -7   38.91    2.13
   1  -3   8   63.81    2.32
   1  -3   9    6.93    0.76
   1  -3  10    3.15    1.54
   1  -3  11    3.17    1.84
  -1  -2   0  103.66   15.09
  -1  -2   0  219.68   20.91
   1  -2   0  489.41   32.94
  -1  -2  -2  141.28    4.47
  -1  -2  -2  131.96    4.89
   1  -2   2  137.22    4.84
   1  -2   2  136.39    6.52
  -1  -2  -3  159.74    5.67
  -1  -2  -3  163.86    6.46
   1  -2   3  163.06    5.71
   1  -2   3  159.75    5.98
  -1  -2  -4   11.98    0.78
  -1  -2  -4   12.77    0.86
   1  -2   4   16.00    0.87
   1  -2   4   13.55    0.75
  -1  -2  -5   -0.68    0.76
  -1  -2  -5   -0.06    0.72
   1  -2   5    2.09    0.72
  -1  -2  -6   48.57    2.31
  -1  -2  -6   53.55    2.37
  -1  -2  -6   50.98    2.18
   1  -2   6   55.69    2.14
  -1  -2  -7   14.00    1.33
  -1  -2  -7   17.53    0.77
   1  -2   7   17.73    1.19
   1  -2   8   75.49    2.86
   1  -2   9   26.91    1.34
  -1  -2 -10    1.77    0.90
   1  -2  10    1.55    1.50
   1  -2  11   12.48    1.92
  -1  -1   0   -0.41    0.22
   1  -1   0   70.99    8.43
  -1  -1  -1  353.17   12.80
  -1  -1  -1  345.42   12.00
   1  -1   1  337.72   13.21
   1  -1   1  333.49   14.07
  -1  -1  -2 1050.00   39.54
  -1  -1  -2 1060.39   38.90
   1  -1   2 1025.94   37.30
   1  -1   2 1035.83   37.16
  -1  -1  -3  293.29   11.26
  -1  -1  -3  289.02   13.01
   1  -1   3  295.53   13.01
   1  -1   3  297.28   10.03
  -1  -1  -4  186.71    7.74
  -1  -1  -4  186.73    7.18
   1  -1   4  189.44    7.53
   1  -1   4  190.18    6.67
  -1  -1  -5  285.02   12.64
  -1  -1  -5  289.26   11.85
   1  -1   5  304.61   11.23
  -1  -1  -6   15.50    1.12
  -1  -1  -6   15.08    1.11
   1  -1   6   17.85    1.04
  -1  -1  -7   55.07    2.72
   1  -1   7   67.85    2.53
  -1  -1  -8   40.34    1.64
   1  -1   8   41.48    2.02
   1  -1   9   48.50    2.08
  -1  -1 -10    3.53    0.99
   1  -1  10    3.29    1.51
   1  -1  11   18.10    2.00
  -1   0   0   -0.18    0.08
  -1   0   0   -0.21    0.12
   1   0   0    0.44    0.20
  -1   0  -1   11.35    0.54
  -1   0  -1   11.44    0.49
   1   0   1   10.24    0.47
   1   0   1   10.33    0.43
  -1   0  -2   11.72    0.52
  -1   0  -2   10.90    0.54
   1   0   2   10.80    0.54
   1   0   2   10.78    0.58
  -1   0  -3    1.49    0.50
  -1   0  -3    1.51    0.47
   1   0   3    1.50    0.56
   1   0   3    1.34    0.43
  -1   0  -4   23.57    1.03
  -1   0  -4   23.41    1.10
   1   0   4   21.82    0.96
   1   0   4   23.43    0.94
  -1   0  -5   43.31    1.75
  -1   0  -5   41.69    1.84
   1   0   5   40.17    1.53
   1   0   5   44.98    1.61
  -1   0  -6   10.76    1.07
  -1   0  -6   12.80    0.67
  -1   0  -6    9.90    1.04
   1   0   6   12.35    0.96
  -1   0  -7   43.34    2.09
  -1   0  -7   45.94    1.94
   1   0   7   45.68    1.85
  -1   0  -8   51.80    2.36
   1   0   8   52.10    2.21
   1   0   9   32.05    1.78
  -1   0 -10   20.19    1.14
   1   0  10   19.93    1.68
   1   0  11   -1.63    1.76
   1   1   0  250.98   31.58
  -1   1   0   17.43    4.26
   1   1   1  347.75   14.08
   1   1   1  338.63   12.26
  -1   1  -1  338.37   12.62
  -1   1  -1  344.64   12.83
   1   1   2 1034.95   37.84
   1   1   2 1028.74   36.53
  -1   1  -2 1059.33   40.43
  -1   1  -2 1066.74   40.15
   1   1   3  296.21   13.36
   1   1   3  300.36    9.71
  -1   1  -3  298.65   14.44
  -1   1  -3  298.52   12.26
   1   1   4  179.72    6.36
   1   1   4  187.12    6.25
  -1   1  -4  188.69    6.53
  -1   1  -4  194.74    8.42
   1   1   5  297.79   11.40
  -1   1  -5  297.44   11.68
  -1   1  -5  294.80   11.96
   1   1   6   14.71    1.01
  -1   1  -6   14.27    1.14
  -1   1  -6   15.98    0.76
  -1   1  -6   14.20    1.12
   1   1   7   64.76    2.64
  -1   1  -7   65.83    2.58
   1   1   8   38.41    1.77
  -1   1  -8   37.70    1.74
   1   1   9   43.44    2.08
   1   1   9   49.19    2.01
  -1   1  -9   44.83    2.14
   1   1  10    4.05    1.60
   1   1  10    4.80    1.47
  -1   1 -10    4.18    0.96
   1   1  11   18.68    1.99
   1   2   0  801.30   47.30
   1   2   0  701.50   48.03
  -1   2   0  383.78   39.06
  -1   2   0  383.55   37.78
   1   2   2  136.92    6.37
   1   2   2  127.98    5.00
  -1   2  -2  131.05    5.80
  -1   2  -2  138.46    4.58
   1   2   3  159.68    7.50
   1   2   3  158.95    5.17
  -1   2  -3  155.79    6.12
  -1   2  -3  157.77    6.28
   1   2   4   11.74    0.75
   1   2   4   12.07    0.67
  -1   2  -4   13.73    0.94
  -1   2  -4   12.12    0.81
   1   2   5    0.37    0.72
  -1   2  -5    0.44    0.83
  -1   2  -5    0.17    0.83
   1   2   6   52.80    1.87
  -1   2  -6   52.18    2.26
  -1   2  -6   52.37    2.14
   1   2   7   15.44    1.16
  -1   2  -7   15.95    1.43
   1   2   8   70.25    3.05
  -1   2  -8   75.73    3.26
   1   2   9   22.46    1.65
   1   2   9   25.07    1.53
  -1   2  -9   26.99    1.31
   1   2  10    2.00    1.50
  -1   2 -10    3.08    1.01
   1   2  11   12.56    1.30
   1   3   0   35.56    1.62
   1   3   0   37.30    1.48
  -1   3   0   38.54    1.58
   1   3   1  783.06   30.94
   1   3   1  824.88   34.85
   1   3   1  794.00   34.31
  -1   3  -1  785.56   35.47
  -1   3  -1  780.22   33.10
   1   3   2  204.73    9.97
   1   3   2  213.29    7.02
  -1   3  -2  213.17    9.11
  -1   3  -2  209.32    7.59
   1   3   3  700.18   28.81
   1   3   3  698.88   23.82
  -1   3  -3  707.02   36.86
  -1   3  -3  742.05   28.02
   1   3   4  227.56    7.67
   1   3   4  240.37    7.58
  -1   3  -4  236.97    8.42
  -1   3  -4  244.81   10.52
  -1   3  -5   24.54    1.24
   1   3   5   25.50    1.12
  -1   3  -5   26.16    1.22
   1   3   6  283.79    8.64
  -1   3  -6  279.45   11.38
  -1   3  -6  260.33   13.49
   1   3   7   45.63    1.83
  -1   3  -7   44.39    2.07
  -1   3  -7   48.15    1.85
   1   3   8   57.87    2.41
  -1   3  -8   60.21    2.55
   1   3   9    6.14    1.39
   1   3   9    6.06    1.19
  -1   3  -9    6.46    0.97
   1   3  10    2.39    1.47
  -1   3 -10    3.62    1.08
   1   3  11    1.79    1.72
  -1   3 -11    2.39    1.21
   1   4   0  786.48   36.68
   1   4   0  803.26   48.42
  -1   4   0  759.37   38.77
   1   4   1   35.17    1.98
   1   4   1   35.90    1.91
   1   4   1   35.46    1.48
  -1   4  -1   35.23    1.29
   1   4   2  686.29   39.03
   1   4   2  666.58   24.05
  -1   4  -2  684.28   31.37
  -1   4  -2  677.36   23.58
  -1   4  -3   93.53    3.86
   1   4   3  100.24    4.97
   1   4   3   99.24    3.12
  -1   4  -3   97.58    4.15
   1   4   4   14.52    0.83
  -1   4  -4   14.88    0.89
  -1   4  -4   14.16    0.89
   1   4   5  220.41    7.08
  -1   4  -5  223.53    8.31
  -1   4  -5  213.05    9.64
   1   4   6   18.88    1.09
  -1   4  -6   19.23    1.27
  -1   4  -6   17.19    1.32
  -1   4  -7   99.93    5.10
   1   4   7  103.39    4.27
  -1   4  -7  109.62    3.91
   1   4   8   38.07    1.69
  -1   4  -8   38.68    1.74
   1   4   8   35.94    1.75
   1   4   9    2.13    1.37
   1   4   9    2.37    1.14
  -1   4  -9    3.75    1.01
   1   4  10   10.44    1.68
   1   4  10   10.80    1.55
   1   4  11    1.50    1.71
  -1   4 -11   -0.07    1.56
  -1   5   0    7.03    0.43
   1   5   0    7.59    0.48
   1   5   1  641.86   27.98
   1   5   1  641.49   29.41
  -1   5  -1  640.33   38.01
   1   5   2    4.78    0.49
   1   5   2    5.03    0.42
  -1   5  -2    5.81    0.49
   1   5   3  369.62   20.56
   1   5   3  362.79   12.02
  -1   5  -3  364.05   16.26
  -1   5  -3  370.47   14.70
  -1   5  -4  105.51    4.40
   1   5   4  106.43    3.56
   1   5   4  108.57    3.39
  -1   5  -4  110.11    4.62
   1   5   5  130.66    4.09
  -1   5  -5  129.13    5.50
  -1   5  -5  128.21    5.44
   1   5   6   36.73    1.50
   1   5   6   36.95    1.38
  -1   5  -6   34.55    1.86
   1   5   7   51.05    1.95
   1   5   7   50.28    2.03
  -1   5  -7   45.61    2.54
   1   5   8   23.53    1.49
   1   5   8   22.02    1.32
  -1   5  -8   27.99    1.33
   1   5   9   10.94    1.47
   1   5   9   13.11    1.24
   1   5  10   16.38    1.37
   1   5  10   18.19    1.63
  -1   5 -10   19.21    1.39
   1   5  11    2.19    1.70
  -1   5 -11    3.80    1.37
   1   6   0   40.42    2.53
  -1   6   0   39.65    1.82
   1   6   1  134.13    5.64
   1   6   1  138.36    6.32
  -1   6  -1  136.21    5.21
   1   6   2  273.31   16.05
   1   6   2  273.35   14.95
   1   6   2  259.82   12.50
  -1   6  -2  264.97   16.97
   1   6   3  188.17    6.39
   1   6   3  179.54    7.19
  -1   6  -3  189.59    8.09
  -1   6  -3  182.86   11.58
   1   6   4   32.99    1.29
   1   6   4   33.79    1.21
  -1   6  -4   32.74    1.59
  -1   6  -4   34.82    1.60
   1   6   5   14.06    0.92
   1   6   5   13.57    0.84
  -1   6  -5   13.69    1.09
  -1   6  -5   12.35    1.08
   1   6   6   26.79    1.28
   1   6   6   26.36    1.11
  -1   6  -6   24.56    1.47
   1   6   7   27.74    1.48
   1   6   7   31.21    1.45
  -1   6  -7   27.81    1.82
  -1   6  -7   30.72    1.36
   1   6   8    0.53    3.47
   1   6   8    0.84    1.19
  -1   6  -8    0.26    0.99
   1   6   9    1.90    1.00
   1   6   9    2.39    1.11
  -1   6  -9    1.81    1.11
   1   6  10    0.58    1.45
  -1   6 -10   -0.27    1.26
   1   6  11    1.37    1.66
  -1   6 -11    1.91    1.44
   1   7   0  126.96    4.50
  -1   7   0  124.84    6.28
   1   7   1  226.60   10.86
  -1   7  -1  219.82    9.45
   1   7   2   89.15    5.30
   1   7   2   92.26    4.90
   1   7   2   92.13    3.86
  -1   7  -2   90.04    3.68
   1   7   3  729.24   26.98
   1   7   3  684.55   25.93
  -1   7  -3  721.80   30.98
  -1   7  -3  712.49   32.21
   1   7   4   79.16    2.62
   1   7   4   76.80    2.44
  -1   7  -4   75.59    3.39
  -1   7  -4   71.45    3.33
   1   7   5   76.19    2.83
   1   7   5   72.22    2.54
  -1   7  -5   73.96    2.98
  -1   7  -5   67.03    3.33
   1   7   6   45.18    2.31
   1   7   6   44.91    1.74
  -1   7  -6   47.36    2.23
   1   7   7   85.79    2.91
   1   7   7   86.59    3.12
  -1   7  -7   73.30    4.06
   1   7   8    2.03    1.28
   1   7   8    2.84    0.96
  -1   7  -8    3.19    1.07
   1   7   9    9.66    1.19
  -1   7  -9   11.51    1.27
   1   7  10   13.58    1.79
   1   7  10   15.57    1.51
  -1   7 -10   18.55    1.50
   1   7  11    4.02    1.68
  -1   7 -11    7.00    1.57
   1   8   0   24.36    1.41
   1   8   1   77.06    3.92
  -1   8  -1   75.30    4.21
   1   8   2  146.09    6.34
   1   8   2  154.88    8.75
   1   8   2  145.64    7.59
  -1   8  -2  153.01    7.42
   1   8   3   84.70    4.57
   1   8   3   78.36    2.99
  -1   8  -3   78.97    3.50
   1   8   4    3.52    0.77
   1   8   4    4.30    0.59
  -1   8  -4    3.76    0.87
  -1   8  -4    4.50    0.84
   1   8   5   52.25    2.47
   1   8   5   48.26    1.65
  -1   8  -5   47.63    2.42
  -1   8  -5   44.49    2.70
   1   8   6   17.99    1.14
   1   8   6   16.90    0.89
  -1   8  -6   14.96    1.43
   1   8   7   19.89    1.36
   1   8   7   21.09    1.09
  -1   8  -7   20.11    1.67
   1   8   8    5.58    1.18
  -1   8  -8    5.88    1.16
   1   8   9    0.15    1.48
   1   8   9   -0.47    1.34
  -1   8  -9    0.90    1.28
   1   8  10   17.74    1.54
   1   8  11    0.99    1.65
  -1   8 -11    0.91    1.60
   1   9   0   36.37    1.88
   1   9   1  277.25   13.98
   1   9   1  292.83   16.51
  -1   9  -1  294.36   13.36
   1   9   2    1.85    0.60
   1   9   2    2.00    0.31
  -1   9  -2    2.21    0.60
   1   9   3  110.71    4.30
   1   9   3  105.04    4.43
  -1   9  -3  108.82    5.14
   1   9   4   19.19    1.10
   1   9   4   19.04    0.84
  -1   9  -4   18.79    1.14
  -1   9  -4   16.19    1.18
   1   9   5   70.31    3.62
   1   9   5   66.96    2.28
  -1   9  -5   62.37    2.97
  -1   9  -5   60.11    2.91
   1   9   6   17.82    1.19
   1   9   6   17.37    0.91
  -1   9  -6   19.60    1.52
   1   9   7   10.23    1.23
   1   9   7   10.84    1.08
  -1   9  -7   11.88    1.18
   1   9   8   20.87    1.22
   1   9   9   15.49    1.68
   1   9   9   12.83    1.24
  -1   9  -9   14.63    1.49
   1   9  10   20.63    1.67
   1   9  11    4.19    1.65
  -1   9 -11    3.42    1.72
   1  10   0   26.98    1.49
   1  10   1   63.04    2.64
   1  10   1   67.09    3.14
  -1  10  -1   64.91    4.00
   1  10   2   14.04    0.80
   1  10   2   13.23    0.64
   1  10   2   13.49    0.66
  -1  10  -2   13.34    0.91
   1  10   3   15.69    0.91
   1  10   3   15.83    0.84
   1  10   3   15.31    0.78
  -1  10  -3   15.94    1.06
   1  10   4   68.11    3.67
   1  10   4   65.72    2.40
  -1  10  -4   59.81    2.86
   1  10   5   19.10    1.16
   1  10   5   19.35    0.92
  -1  10  -5   18.32    1.36
   1  10   6   26.33    1.57
   1  10   6   29.65    1.22
  -1  10  -6   25.83    1.73
   1  10   7   40.84    1.69
   1  10   7   42.72    1.81
  -1  10  -7   50.82    2.70
   1  10   8    8.84    1.42
   1  10   8    7.11    1.00
  -1  10  -8    7.02    1.31
   1  10   9   24.86    1.82
   1  10   9   20.58    1.38
  -1  10  -9   24.89    1.66
   1  10  10    0.86    1.36
  -1  10 -10    2.11    1.60
   1  10  11    5.72    1.80
   1  11   0  319.89   19.41
  -1  11   0  360.63   21.34
  -1  11   0  336.18   19.65
   1  11   1  639.85   25.95
  -1  11  -1  607.60   35.34
   1  11   2   68.74    3.02
   1  11   2   68.88    2.94
  -1  11  -2   70.14    4.33
   1  11   3  108.78    6.72
   1  11   3  109.39    6.19
   1  11   3  106.46    4.24
  -1  11  -3  107.56    3.91
  -1  11  -3  108.03    4.30
   1  11   4    3.38    0.59
  -1  11  -4    3.78    0.65
  -1  11  -4    2.99    0.98
   1  11   5   33.51    1.27
  -1  11  -5   34.62    1.85
   1  11   6   43.83    1.92
   1  11   6   40.25    1.60
  -1  11  -6   35.90    2.38
   1  11   7   87.36    3.72
   1  11   8    2.10    1.41
   1  11   8    0.69    1.12
  -1  11  -8   -0.05    1.38
   1  11   9   10.07    1.69
   1  11   9    7.66    1.12
  -1  11  -9    9.09    1.53
   1  11  10    0.86    1.70
   1  11  11    2.52    1.90
   1  12   0   43.68    1.92
   1  12   0   43.21    2.41
  -1  12   0   44.63    2.42
  -1  12   0   49.01    2.87
  -1  12   0   45.57    2.87
   1  12   1   55.53    2.09
  -1  12  -1   54.11    3.42
   1  12   2  180.90    8.61
   1  12   2  191.76    8.89
  -1  12  -2  192.36    8.41
   1  12   3   86.39    3.45
   1  12   3   84.85    4.85
   1  12   3   85.52    4.21
  -1  12  -3   79.03    4.81
   1  12   4   29.14    1.17
  -1  12  -4   29.25    1.36
  -1  12  -4   25.65    1.68
   1  12   5  132.92    5.50
  -1  12  -5  135.73    6.24
   1  12   6   34.71    2.11
   1  12   6   34.07    1.40
  -1  12  -6   31.12    1.98
   1  12   7   26.01    1.80
   1  12   7   26.22    1.38
   1  12   8    5.23    1.46
   1  12   8    3.05    1.13
  -1  12  -8    5.91    1.48
   1  12   9    3.20    1.71
   1  12   9    2.27    1.08
  -1  12  -9    4.07    1.58
   1  12  10    6.84    1.82
   1  13   0  179.21   11.56
  -1  13   0  200.84   12.45
  -1  13   0  184.28   11.42
   1  13   1    0.92    0.76
   1  13   1    1.54    0.47
  -1  13  -1    2.23    0.74
  -1  13  -1    1.74    0.57
   1  13   2   13.05    0.94
   1  13   2   13.02    0.64
  -1  13  -2   12.88    1.02
   1  13   3   39.25    1.80
   1  13   3   40.20    1.89
   1  13   3   41.31    2.04
  -1  13  -3   40.59    2.63
   1  13   4  142.30    5.64
  -1  13  -4  141.23    5.03
  -1  13  -4  120.74    6.45
   1  13   5   99.56    4.13
   1  13   5   94.88    3.65
  -1  13  -5   98.43    4.25
   1  13   6   63.34    2.73
   1  13   6   62.05    2.88
   1  13   7   25.31    1.60
   1  13   7   24.61    1.32
   1  13   8   14.27    1.61
   1  13   8   14.07    1.24
  -1  13  -8   17.16    1.66
   1  13   9    3.77    1.83
  -1  13  -9    3.05    1.18
   1  13  10    1.64    1.91
   1  14   0   -0.19    0.60
  -1  14   0   -0.63    0.55
   1  14   1   37.88    2.16
   1  14   1   42.92    1.88
  -1  14  -1   39.28    2.40
   1  14   2   24.01    1.47
  -1  14  -2   25.33    1.29
   1  14   3    2.81    0.93
   1  14   3    3.36    0.45
   1  14   3    3.23    0.66
  -1  14  -3    2.71    0.97
   1  14   4   40.60    1.92
  -1  14  -4   39.86    1.50
  -1  14  -4   33.48    1.89
   1  14   5   -0.07    1.11
   1  14   5    1.45    0.66
   1  14   6   43.57    2.13
   1  14   6   40.19    1.75
   1  14   7    0.70    1.35
   1  14   7    1.28    0.92
   1  14   8   11.37    1.62
   1  14   8   10.00    1.18
  -1  14  -8   13.32    1.28
   1  14   9    1.16    1.75
   1  14  10    3.18    1.43
   1  15   0  139.16    9.31
  -1  15   0  142.09    8.94
   1  15   1   31.34    1.95
   1  15   1   33.34    1.32
  -1  15  -1   32.65    1.36
  -1  15  -1   29.55    1.41
   1  15   2    1.86    0.88
   1  15   2    1.41    0.56
  -1  15  -2    1.70    0.68
  -1  15  -2    1.21    0.83
   1  15   3   16.88    1.14
   1  15   3   12.75    0.69
   1  15   3   17.32    1.65
  -1  15  -3   12.25    1.16
   1  15   4   88.62    4.05
   1  15   4   88.08    3.73
   1  15   5   85.07    4.39
   1  15   5   82.50    3.21
   1  15   6   71.31    3.33
   1  15   6   69.89    2.91
   1  15   7   25.52    1.76
   1  15   7   22.31    1.33
  -1  15  -7   30.85    1.95
   1  15   8   10.53    1.69
  -1  15  -8   13.83    1.78
   1  15   9   11.35    1.96
   1  15  10   -0.76    2.09
   1  16   0   38.85    2.06
   1  16   0   43.52    2.83
  -1  16   0   37.43    2.37
   1  16   1   22.10    1.36
   1  16   1   23.36    1.24
   1  16   1   20.05    1.32
  -1  16  -1   23.95    1.20
  -1  16  -1   22.29    1.39
   1  16   2  101.15    5.42
   1  16   2  112.50    4.92
  -1  16  -2  101.39    6.31
   1  16   3   91.65    4.47
   1  16   3   86.18    4.48
   1  16   3   95.37    4.43
  -1  16  -3   99.58    3.97
  -1  16  -3   83.24    4.47
   1  16   4    5.30    1.20
   1  16   4    5.30    0.72
   1  16   5  107.28    5.36
   1  16   5  100.70    4.20
  -1  16  -5  125.19    6.64
   1  16   6    4.60    1.73
   1  16   6    3.59    0.80
  -1  16  -6    6.26    1.49
   1  16   7   21.50    1.84
  -1  16  -7   24.26    1.85
   1  16   8    5.69    1.76
  -1  16  -8    6.22    1.81
   1  16   9    8.67    2.04
   1  17   0  175.49    8.12
   1  17   0  177.02   11.27
  -1  17   0  185.08    9.56
  -1  17   0  203.75   11.18
  -1  17   0  180.99   10.09
   1  17   1   58.42    2.69
   1  17   1   61.03    4.18
  -1  17  -1   60.84    3.68
  -1  17  -1   58.26    2.66
   1  17   2  159.54    8.83
   1  17   2  166.90    7.18
  -1  17  -2  153.15    7.06
   1  17   3   46.33    2.02
   1  17   3   43.62    1.95
   1  17   3   42.71    1.98
  -1  17  -3   37.93    2.31
   1  17   4   53.65    3.54
   1  17   4   50.99    2.31
  -1  17  -4   58.83    2.74
   1  17   5    6.98    1.65
   1  17   5    5.46    0.71
  -1  17  -5    9.02    1.45
   1  17   6   10.03    1.88
  -1  17  -6    9.97    1.20
   1  17   7   20.05    1.89
  -1  17  -7   19.93    1.86
   1  17   8   15.51    2.47
  -1  17  -8   19.07    2.09
   1  18   0   42.23    2.93
   1  18   0   40.72    2.28
  -1  18   0   51.11    1.76
  -1  18   0   43.03    2.40
   1  18   1  222.07   10.28
   1  18   1  239.81   10.21
   1  18   1  204.07    9.88
  -1  18  -1  223.91    9.52
  -1  18  -1  240.85   11.78
  -1  18  -1  205.23   11.53
   1  18   2   17.42    1.29
   1  18   2   17.05    0.93
  -1  18  -2   15.24    1.17
   1  18   3   27.78    1.76
   1  18   3   25.41    1.40
   1  18   3   24.27    1.24
  -1  18  -3   31.22    2.05
   1  18   4    6.25    1.37
   1  18   4    7.44    0.78
  -1  18  -4    7.52    1.37
   1  18   5    0.02    1.38
  -1  18  -5   -0.86    1.45
   1  18   6   37.03    2.15
  -1  18  -6   41.88    2.14
   1  18   7    2.74    1.82
  -1  18  -7    2.85    1.80
   1  18   8   31.45    2.52
   1  19   0   45.88    2.20
   1  19   0   47.44    3.23
   1  19   0   37.39    2.28
  -1  19   0   45.95    1.90
  -1  19   0   51.73    3.09
  -1  19   0   42.04    2.52
   1  19   1    5.84    1.22
   1  19   1    6.53    0.84
   1  19   1    4.49    0.96
  -1  19  -1    6.87    1.22
  -1  19  -1    6.54    1.11
  -1  19  -1    5.25    1.06
   1  19   2    1.79    1.19
   1  19   2    0.66    0.81
   1  19   2    1.02    0.85
  -1  19  -2    1.31    1.25
  -1  19  -2    2.17    1.18
  -1  19  -2    1.25    1.29
   1  19   3   76.04    3.64
   1  19   3   71.03    4.20
   1  19   3   75.82    3.58
  -1  19  -3   89.70    4.68
   1  19   4   10.15    1.47
   1  19   4   10.55    0.87
  -1  19  -4   12.38    1.49
   1  19   5   10.04    1.57
  -1  19  -5   10.96    1.59
   1  19   6   12.37    1.77
  -1  19  -6   12.66    1.78
   1  19   7   -0.45    1.89
  -1  19  -7   -0.64    1.93
   1  19   8    6.89    2.15
   1  20   0   26.40    1.57
   1  20   0   28.96    1.39
   1  20   0   23.35    1.53
  -1  20   0   27.78    1.84
  -1  20   0   25.34    1.50
  -1  20   0   22.40    1.58
   1  20   1   28.62    1.69
   1  20   1   31.44    1.62
  -1  20  -1   31.27    1.83
  -1  20  -1   31.60    1.54
  -1  20  -1   25.47    1.88
   1  20   2   13.19    1.39
   1  20   2   11.60    1.01
  -1  20  -2   11.89    1.44
  -1  20  -2   14.74    1.34
  -1  20  -2   11.46    1.44
   1  20   3    0.43    1.39
   1  20   3    0.54    0.77
  -1  20  -3   -0.23    1.34
   1  20   4    1.87    1.50
  -1  20  -4    2.01    1.48
   1  20   5   10.43    1.67
  -1  20  -5   11.61    1.72
   1  20   6    7.34    1.83
  -1  20  -6    8.98    1.90
   1  20   7    6.04    2.02
  -1  20  -7    8.64    2.08
   1  20   8   13.84    2.32
   1  21   0    6.05    1.41
   1  21   0    5.08    1.31
  -1  21   0    6.48    1.26
  -1  21   0    6.62    1.15
   1  21   1   99.30    6.48
   1  21   1  102.54    6.24
  -1  21  -1  110.09    6.94
   1  21   2   30.04    1.88
   1  21   2   31.53    1.88
  -1  21  -2   33.20    1.86
  -1  21  -2   36.65    1.93
   1  21   3   44.92    2.48
  -1  21  -3   50.57    2.11
   1  21   4   -0.72    1.95
  -1  21  -4   -0.34    1.54
   1  21   5   13.93    2.17
  -1  21  -5   17.24    1.89
   1  21   6    2.00    1.90
  -1  21  -6    1.54    1.93
   1  21   7    7.29    1.56
   1  22   0    0.02    1.48
   1  22   0    1.17    1.12
  -1  22   0    1.00    1.31
  -1  22   0    0.73    1.25
   1  22   1   33.94    2.46
  -1  22  -1   36.55    2.25
  -1  22  -1   41.01    1.98
   1  22   2   13.71    1.58
   1  22   2   11.92    1.22
  -1  22  -2   13.18    1.64
  -1  22  -2   14.06    1.53
   1  22   3    4.48    1.61
  -1  22  -3    4.09    1.67
  -1  22  -3    5.31    1.59
   1  22   4    6.03    1.76
  -1  22  -4    8.45    1.75
   1  22   5    0.52    1.80
  -1  22  -5   -1.16    1.91
   1  22   6    6.66    2.05
  -1  22  -6    8.60    2.06
   1  22   7    3.20    2.20
   1  23   0   14.50    1.72
   1  23   0   13.27    1.30
  -1  23   0   12.06    1.53
  -1  23   0   15.19    1.45
   1  23   1   40.23    2.56
  -1  23  -1   40.32    2.39
  -1  23  -1   47.02    2.19
   1  23   2   21.51    1.81
  -1  23  -2   21.38    1.86
  -1  23  -2   25.50    2.03
  -1  23  -3   36.85    2.32
  -1  23  -3   47.06    3.40
   1  23   3   35.39    2.26
   1  23   4   19.81    2.06
  -1  23  -4   24.91    2.06
   1  23   5   10.43    2.01
  -1  23  -5   14.94    2.10
   1  23   6    5.78    2.17
   1  24   0   23.73    2.01
   1  24   0   30.19    1.83
  -1  24   0   25.08    1.87
  -1  24   0   33.75    1.74
   1  24   1    0.58    1.74
   1  24   1    0.12    1.42
  -1  24  -1    0.30    1.64
  -1  24  -1    1.86    1.52
   1  24   2   35.28    2.51
  -1  24  -2   45.49    2.20
   1  24   3   13.83    1.95
  -1  24  -3   12.95    1.98
  -1  24  -3   14.16    1.89
   1  24   4   21.28    2.67
  -1  24  -4   25.96    2.22
   1  24   5   19.56    2.29
   1  24   6    3.16    2.27
   1  25   0    0.02    1.83
   1  25   0   -1.09    1.39
  -1  25   0    0.61    1.66
  -1  25   0   17.08    5.40
   1  25   1   -0.97    1.84
  -1  25  -1    0.37    1.76
  -1  25  -1    0.74    1.60
   1  25   2    2.14    1.89
  -1  25  -2    0.91    1.84
  -1  25  -2    3.15    1.74
   1  25   3    0.54    1.96
  -1  25  -3    0.72    2.02
  -1  25  -3    1.62    1.86
  -1  25  -4    6.23    2.27
  -1  25  -4    5.68    1.47
   1  25   5    4.14    2.21
   1  26   0   -0.35    1.92
   1  26   0    1.73    1.46
  -1  26   0    0.15    1.76
  -1  26   0    1.25    1.50
   1  26   1    1.65    1.93
  -1  26  -1    0.71    1.84
  -1  26  -1    0.93    1.65
   1  26   2    7.35    2.06
  -1  26  -2    7.81    2.11
  -1  26  -2    9.09    1.85
  -1  26  -3    2.48    2.21
  -1  26  -3    1.11    1.94
   1  26   4    2.25    2.11
   1  26   5    3.81    2.32
  -1  27   0   20.09    2.18
  -1  27   0   27.14    2.19
  -1  27  -1    1.31    1.96
  -1  27  -1    2.60    1.73
  -1  27  -2    0.78    2.22
  -1  27  -2    0.34    1.88
   1  27   3    0.86    2.02
   1  27   4    1.56    2.26
  -1  28   0    1.33    2.17
  -1  28   0    2.92    1.69
   1  28   1    1.36    2.23
   1  28   2    7.58    2.06
   1  28   3   -0.81    2.18
   1  29   1    1.75    2.03
   2 -24   5    3.56    1.33
   2 -24   6    6.94    1.56
   2 -23   4   12.33    1.23
   2 -23   5    1.08    1.25
   2 -23   6    1.36    1.45
   2 -22   3   68.54    2.78
   2 -22   5   12.93    1.39
   2 -22   6    1.26    1.39
   2 -21   3   22.63    1.24
   2 -21   4    6.65    1.06
   2 -21   5   11.51    1.28
   2 -21   6    4.21    1.36
   2 -21   7    8.16    1.62
   2 -20   2   86.06    3.44
   2 -20   3   33.92    1.50
   2 -20   4   22.12    1.31
   2 -20   5    2.14    1.12
   2 -20   6    8.95    1.39
   2 -20   7   10.53    1.61
   2 -20   8   10.72    1.82
   2 -19   2    0.67    0.69
   2 -19   3    8.44    0.88
   2 -19   4    6.00    0.98
   2 -19   5    3.65    1.10
   2 -19   6    8.23    1.33
   2 -19   7    6.31    1.51
   2 -18   1   83.31    3.19
   2 -18   2   10.09    0.91
   2 -18   4    1.80    0.92
   2 -18   5    5.66    1.10
   2 -18   7    3.20    1.04
   2 -18   8    4.34    1.66
   2 -17   1   16.23    0.94
   2 -17   2   11.53    0.79
   2 -17   3   12.88    0.93
   2 -17   4   22.05    1.21
   2 -17   5   47.87    1.95
   2 -17   7   15.05    1.51
   2 -17   8    4.58    1.19
  -2 -16   0   18.43    0.92
   2 -16   0   19.58    0.81
  -2 -16  -1   29.95    1.48
  -2 -16  -1   28.32    1.10
   2 -16   2   53.72    1.95
   2 -16   3   13.37    1.17
  -2 -16  -4    5.53    1.27
   2 -16   4    5.90    0.91
   2 -16   5   33.93    1.57
   2 -16   6   24.44    1.48
   2 -16   7   47.93    2.14
   2 -16   8    8.18    1.56
   2 -16   9    1.25    2.11
   2 -15   0    9.28    0.80
  -2 -15  -1    0.38    0.87
  -2 -15  -1    0.50    0.49
   2 -15   1    0.78    0.50
  -2 -15  -2    1.79    0.66
   2 -15   2    1.52    0.60
  -2 -15  -3  114.25    4.76
   2 -15   3  120.29    4.31
  -2 -15  -4    9.10    0.93
   2 -15   4    7.05    0.92
   2 -15   5  211.33    7.53
   2 -15   6   11.51    1.23
   2 -15   7   11.06    1.39
   2 -15   8    4.43    1.08
   2 -15   9    3.31    1.67
  -2 -14   0    6.84    0.62
   2 -14   0    7.82    0.54
  -2 -14  -1    4.02    0.85
  -2 -14  -1    4.11    0.50
   2 -14   1    4.75    0.52
  -2 -14  -2   59.80    2.25
  -2 -14  -2   58.14    2.12
   2 -14   3   37.39    1.60
  -2 -14  -4  627.98   25.28
   2 -14   4  600.31   20.41
  -2 -14  -5   14.60    1.10
   2 -14   5   16.52    1.14
   2 -14   6   55.60    2.22
   2 -14   7    1.92    1.26
   2 -14   8    7.96    1.50
   2 -14   9    1.32    1.63
  -2 -13   0   31.65    1.47
  -2 -13   0   31.88    1.19
   2 -13   0   32.91    1.22
  -2 -13  -1   16.24    0.97
  -2 -13  -1   15.62    0.73
   2 -13   1   14.56    0.77
  -2 -13  -2  130.97    4.60
  -2 -13  -2  127.50    4.67
   2 -13   2  129.34    4.50
  -2 -13  -3    2.22    0.93
  -2 -13  -3    2.10    0.36
   2 -13   3    2.16    0.70
   2 -13   4   83.53    2.82
  -2 -13  -5   28.76    1.60
   2 -13   5   29.62    1.39
   2 -13   8    1.27    1.42
   2 -13   9    0.65    1.60
  -2 -12   0   11.10    0.65
  -2 -12   0   11.16    0.62
   2 -12   0   10.69    0.56
  -2 -12  -1  107.39    3.67
  -2 -12  -1  105.92    3.94
   2 -12   1  101.88    4.12
  -2 -12  -2   89.33    3.37
   2 -12   2   88.11    3.07
  -2 -12  -3   15.48    1.05
  -2 -12  -3   15.87    0.69
   2 -12   3   15.55    0.89
  -2 -12  -4   17.91    1.20
  -2 -12  -4   18.06    0.66
   2 -12   4   17.98    1.04
  -2 -12  -5  105.94    5.53
   2 -12   5  111.51    3.75
   2 -12   8    0.08    1.39
   2 -12   9    0.29    1.57
  -2 -11   0   30.98    1.24
  -2 -11   0   31.52    1.18
   2 -11   0   29.74    1.10
  -2 -11  -1  101.17    3.59
  -2 -11  -1   98.32    3.83
   2 -11   1   94.29    4.42
  -2 -11  -2   26.52    1.17
   2 -11   2   25.18    1.01
  -2 -11  -3   28.26    1.28
  -2 -11  -3   27.57    1.04
   2 -11   3   28.12    1.16
  -2 -11  -4   32.68    1.49
  -2 -11  -4   32.85    1.30
   2 -11   4   33.95    1.37
  -2 -11  -5  157.84    6.48
   2 -11   5  163.70    5.45
   2 -11   6   13.25    1.17
   2 -11   8   10.96    1.45
   2 -11   9   10.72    1.25
   2 -11  10    2.26    1.83
  -2 -10   0  133.96    5.06
  -2 -10   0  125.97    4.62
   2 -10   0  129.25    4.54
  -2 -10  -1  273.56    9.56
  -2 -10  -1  277.11    9.66
   2 -10   1  258.84   11.65
  -2 -10  -2    7.81    0.77
  -2 -10  -2    8.02    0.42
   2 -10   2    8.07    0.62
  -2 -10  -3  102.41    3.70
  -2 -10  -3  101.66    4.34
   2 -10   3   98.88    4.07
  -2 -10  -4   38.20    1.59
  -2 -10  -4   40.16    1.63
   2 -10   4   38.91    1.51
  -2 -10  -5   23.68    1.35
   2 -10   5   22.43    1.22
  -2 -10  -6   70.29    3.30
   2 -10   6   78.49    2.64
   2 -10   9   15.91    1.68
   2 -10  10    0.68    1.80
  -2  -9   0    3.01    0.57
   2  -9   0    2.43    0.32
  -2  -9  -1   90.44    3.99
   2  -9   1   86.48    3.92
  -2  -9  -2  126.66    5.08
  -2  -9  -2  129.04    5.64
   2  -9   2  123.96    5.15
  -2  -9  -3    4.43    0.75
  -2  -9  -3    4.53    0.33
   2  -9   3    3.58    0.79
  -2  -9  -4    3.82    0.89
  -2  -9  -4    5.54    0.32
   2  -9   4    5.13    0.78
  -2  -9  -5    2.32    1.02
  -2  -9  -5    3.58    0.27
   2  -9   5    3.02    0.89
  -2  -9  -6   82.33    4.09
  -2  -9  -6   90.04    3.03
  -2  -9  -6   93.09    3.29
   2  -9   6   86.63    3.17
   2  -9  10   13.52    1.94
  -2  -8   0   91.10    3.23
  -2  -8   0   92.23    3.23
   2  -8   0   86.91    3.51
  -2  -8  -1   20.31    0.88
  -2  -8  -1   20.25    0.78
   2  -8   1   19.61    0.92
  -2  -8  -2   46.35    1.68
  -2  -8  -2   49.14    1.72
   2  -8   2   45.72    1.58
  -2  -8  -3  194.11    7.18
  -2  -8  -3  201.47    6.79
   2  -8   3  180.29    6.86
  -2  -8  -4  117.72    4.46
  -2  -8  -4  125.67    4.17
   2  -8   4  120.69    4.56
  -2  -8  -5   10.77    1.09
  -2  -8  -5   13.07    0.51
   2  -8   5   13.36    0.98
  -2  -8  -6    0.35    1.13
  -2  -8  -6    0.16    0.33
  -2  -8  -6    0.56    0.34
  -2  -8  -6    0.87    0.98
   2  -8   6    0.99    0.99
  -2  -8  -7   49.73    1.67
  -2  -8  -7   47.47    2.18
   2  -8  10   33.41    2.36
  -2  -7   0   97.36    3.16
  -2  -7   0   98.15    5.31
   2  -7   0   87.03    4.35
  -2  -7  -1  200.32    7.55
  -2  -7  -1  203.05    8.64
   2  -7   1  196.31    6.82
  -2  -7  -2    1.22    0.57
  -2  -7  -2    1.54    0.28
   2  -7   2    1.62    0.50
  -2  -7  -3   37.28    1.44
  -2  -7  -3   39.07    1.36
   2  -7   3   38.78    1.55
  -2  -7  -4  147.50    5.33
  -2  -7  -4  156.23    5.63
   2  -7   4  153.48    6.39
  -2  -7  -5    1.89    0.94
  -2  -7  -5    0.42    0.35
  -2  -7  -5   -0.32    0.81
   2  -7   5    0.08    0.82
  -2  -7  -6   54.31    2.57
  -2  -7  -6   59.35    2.01
  -2  -7  -6   58.76    2.58
  -2  -7  -6   52.38    2.65
  -2  -7  -7    6.00    0.47
  -2  -7  -7    5.22    0.53
   2  -7   8   15.46    1.12
   2  -7  10   11.27    1.87
  -2  -6   0  308.25   10.88
  -2  -6   0  297.51    9.87
   2  -6   0  286.89   11.65
  -2  -6  -1  833.51   30.08
  -2  -6  -1  819.07   30.49
   2  -6   1  784.09   39.18
  -2  -6  -2  211.62    8.15
  -2  -6  -2  212.53    6.98
   2  -6   2  202.99    7.58
  -2  -6  -3  355.72   12.85
  -2  -6  -3  364.50   14.60
   2  -6   3  353.08   12.51
  -2  -6  -4   40.62    1.55
  -2  -6  -4   45.47    1.61
  -2  -6  -4   38.76    1.53
   2  -6   4   40.46    1.54
  -2  -6  -5   75.62    3.31
  -2  -6  -5   87.21    3.36
  -2  -6  -5   80.21    3.48
   2  -6   5   83.10    2.91
  -2  -6  -6   57.25    2.93
  -2  -6  -6   59.49    1.95
  -2  -6  -6   62.45    2.69
  -2  -6  -6   52.24    2.73
   2  -6   6   60.66    2.33
  -2  -6  -7   26.51    1.05
  -2  -6  -7   26.94    1.44
   2  -6   8   12.80    0.66
   2  -6   9    2.24    1.06
   2  -6  10    0.98    1.76
  -2  -5   0  330.03   10.97
   2  -5   0  316.19   12.97
  -2  -5  -1  242.21    8.36
  -2  -5  -1  239.41    8.87
   2  -5   1  224.45   10.52
  -2  -5  -2  376.01   13.13
  -2  -5  -2  392.60   14.12
   2  -5   2  359.70   13.85
  -2  -5  -3  438.64   17.19
  -2  -5  -3  444.25   15.18
  -2  -5  -3  417.13   14.70
   2  -5   3  422.58   14.17
  -2  -5  -4    5.48    0.79
  -2  -5  -4    6.77    0.45
  -2  -5  -4    6.43    0.71
   2  -5   4    7.28    0.74
  -2  -5  -5  184.28    7.44
  -2  -5  -5  199.87    8.39
  -2  -5  -5  183.38    7.94
   2  -5   5  194.19    6.34
  -2  -5  -6    5.78    1.14
  -2  -5  -6    6.60    0.58
  -2  -5  -6    6.92    0.60
  -2  -5  -6    6.35    1.05
   2  -5   6    8.85    0.98
  -2  -5  -7   11.44    0.64
  -2  -5  -7    9.49    0.78
   2  -5   7   11.14    0.89
   2  -5   8    0.79    0.57
   2  -5   9    2.18    1.05
   2  -5  11    1.66    1.47
  -2  -4   0  103.76    3.75
  -2  -4   0  103.14    4.15
   2  -4   0   93.62    4.78
  -2  -4  -1  516.47   17.57
  -2  -4  -1  531.52   16.99
   2  -4   1  480.65   18.13
  -2  -4  -2  611.97   19.90
  -2  -4  -2  634.51   22.20
   2  -4   2  585.32   21.28
  -2  -4  -3  148.16    6.03
  -2  -4  -3  154.06    5.90
  -2  -4  -3  151.27    5.11
   2  -4   3  143.59    5.47
   2  -4   3  146.67    4.90
  -2  -4  -4   87.02    3.10
  -2  -4  -4   79.05    3.16
   2  -4   4   84.89    3.34
   2  -4   4   85.04    2.81
  -2  -4  -4   87.75    3.35
  -2  -4  -5    1.71    0.93
  -2  -4  -5    2.44    0.53
  -2  -4  -5    2.23    0.83
   2  -4   5    2.53    0.58
  -2  -4  -6   87.44    3.53
  -2  -4  -6   88.02    2.92
  -2  -4  -6   76.97    3.77
  -2  -4  -7    1.07    1.37
  -2  -4  -7    0.85    0.59
   2  -4   8    4.86    0.69
  -2  -4  -9    0.92    0.73
   2  -4   9    0.44    2.83
   2  -4  11    2.77    2.03
  -2  -3   0   47.05    1.60
  -2  -3   0   47.95    1.72
   2  -3   0   47.89    2.14
  -2  -3  -1  567.50   18.39
  -2  -3  -1  578.84   19.50
   2  -3   1  533.06   19.15
   2  -3   1  549.74   20.71
  -2  -3  -2  152.78    5.17
  -2  -3  -2  156.70    6.04
  -2  -3  -2  154.31    5.13
   2  -3   2  150.60    4.90
   2  -3   2  149.68    6.15
  -2  -3  -3   14.81    0.80
  -2  -3  -3   13.85    0.62
  -2  -3  -3   12.85    0.75
   2  -3   3   14.74    0.73
   2  -3   3   14.67    0.75
  -2  -3  -4  326.76   13.40
  -2  -3  -4  311.02   13.29
   2  -3   4  325.49   12.84
   2  -3   4  325.91   12.60
  -2  -3  -5   19.79    1.15
  -2  -3  -5   17.95    1.25
   2  -3   5   20.38    1.06
  -2  -3  -6  102.78    3.86
  -2  -3  -6   90.75    4.90
   2  -3   6  106.97    3.89
  -2  -3  -7   38.35    2.15
  -2  -3  -7   42.76    1.55
   2  -3   8   14.88    0.91
  -2  -3  -9    8.17    0.88
   2  -3   9    7.36    2.91
   2  -3  10   17.56    1.91
   2  -3  11   11.28    2.11
  -2  -2   0   53.53    1.89
  -2  -2   0   53.08    2.78
   2  -2   0   52.27    2.78
   2  -2   0   52.24    1.98
  -2  -2  -1    5.06    0.39
  -2  -2  -1    4.89    0.32
   2  -2   1    5.45    0.34
   2  -2   1    6.07    0.45
  -2  -2  -2   17.17    0.82
  -2  -2  -2   17.93    0.71
  -2  -2  -2   17.08    0.74
   2  -2   2   17.96    0.74
   2  -2   2   18.29    0.74
  -2  -2  -3   40.74    1.53
  -2  -2  -3   38.10    1.54
   2  -2   3   43.93    1.60
   2  -2   3   43.58    1.66
  -2  -2  -4  377.17   13.26
  -2  -2  -4  379.11   13.32
   2  -2   4  372.73   15.39
   2  -2   4  391.85   15.16
  -2  -2  -5    2.82    0.92
  -2  -2  -5    2.61    0.88
   2  -2   5    2.45    0.81
   2  -2   5    2.37    0.76
  -2  -2  -6  117.75    4.96
  -2  -2  -6  105.11    5.83
   2  -2   6  119.33    4.99
  -2  -2  -7   16.25    1.54
  -2  -2  -7   22.00    1.07
   2  -2   7   22.44    1.36
   2  -2   7   20.18    1.05
  -2  -2  -8   43.39    1.95
   2  -2   8   44.28    2.09
   2  -2   9   15.97    1.06
   2  -2  10   10.20    1.77
   2  -2  11   15.91    2.16
  -2  -1   0   53.40    2.55
  -2  -1   0   52.08    1.74
   2  -1   0   53.21    3.06
   2  -1   0   52.38    2.15
  -2  -1  -1  172.45    5.93
  -2  -1  -1  179.84    5.83
  -2  -1  -1  174.60    6.47
   2  -1   1  171.63    9.73
   2  -1   1  170.88    6.18
  -2  -1  -2   61.38    2.09
  -2  -1  -2   59.37    2.08
   2  -1   2   60.02    2.00
   2  -1   2   60.55    2.86
   2  -1   3 1096.24   37.85
  -2  -1  -3 1172.34   42.52
  -2  -1  -3 1157.61   40.75
   2  -1   3 1113.00   42.14
  -2  -1  -4  112.47    4.56
  -2  -1  -4  110.42    3.81
   2  -1   4  109.97    4.15
   2  -1   4  108.01    3.79
  -2  -1  -5   90.34    3.41
  -2  -1  -5   87.11    3.77
   2  -1   5   90.41    2.97
   2  -1   5   94.15    3.26
  -2  -1  -6   81.42    3.01
  -2  -1  -6   77.08    4.08
   2  -1   6   86.95    3.20
  -2  -1  -7   30.55    1.77
  -2  -1  -7   32.35    1.25
   2  -1   7   33.59    1.58
  -2  -1  -8   13.02    0.87
   2  -1   8   13.42    1.39
  -2  -1  -9   10.22    0.88
   2  -1   9    9.86    1.55
   2  -1   9    9.51    1.41
   2  -1  10    9.18    1.78
   2  -1  11   19.73    1.72
  -2   0   0  473.35   19.59
  -2   0   0  440.96   25.22
   2   0   0  444.68   18.50
   2   0   0  482.03   17.96
   2   0   0  448.01   18.54
  -2   0  -1 1229.86   43.83
  -2   0  -1 1214.98   41.80
   2   0   1 1177.65   50.68
   2   0   1 1213.72   49.59
   2   0   2  488.96   16.98
  -2   0  -2  508.17   20.49
  -2   0  -2  502.06   17.56
   2   0   2  489.66   17.34
  -2   0  -3   20.39    0.96
  -2   0  -3   19.57    0.92
   2   0   3   21.15    1.04
   2   0   3   20.55    1.18
  -2   0  -4  209.06    8.35
  -2   0  -4  210.01    7.87
   2   0   4  209.78    7.53
   2   0   4  204.68    6.87
  -2   0  -5  138.99    5.76
  -2   0  -5  135.70    6.50
   2   0   5  140.07    4.46
  -2   0  -6   19.12    1.29
   2   0   6   20.53    1.17
   2   0   6   16.20    0.93
  -2   0  -7   60.85    3.31
  -2   0  -7   74.11    2.49
   2   0   7   68.17    2.66
  -2   0  -8    1.68    0.76
   2   0   8    2.90    1.29
   2   0   8    2.00    0.80
  -2   0  -9    3.85    0.86
   2   0   9    2.37    1.07
   2   0   9    2.57    1.31
  -2   0 -10    4.55    1.00
   2   0  10    2.81    1.70
   2   0  11   -0.59    1.96
   2   1   0   50.74    3.08
   2   1   0   55.47    2.07
  -2   1   0   52.17    2.50
  -2   1   0   54.50    2.52
   2   1   1  166.62    6.48
   2   1   1  169.61    5.90
  -2   1  -1  173.13    5.94
  -2   1  -1  171.40    6.52
   2   1   2   58.28    2.10
   2   1   2   58.52    2.03
  -2   1  -2   59.30    2.11
  -2   1  -2   59.63    2.05
   2   1   3 1132.62   43.73
   2   1   3 1120.73   37.47
  -2   1  -3 1146.83   42.93
  -2   1  -3 1139.42   42.09
   2   1   4  105.57    3.45
   2   1   4  105.04    3.47
  -2   1  -4  110.99    3.99
  -2   1  -4  108.86    4.13
   2   1   5   92.43    3.13
  -2   1  -5   89.05    4.00
  -2   1  -5   83.49    3.94
   2   1   6   83.19    3.07
  -2   1  -6   79.60    3.67
   2   1   7   33.70    1.58
  -2   1  -7   27.93    1.74
  -2   1  -7   31.78    1.27
   2   1   8   12.69    1.39
   2   1   8   12.25    1.25
  -2   1  -8   13.74    0.95
   2   1   9    8.82    1.36
  -2   1  -9    8.38    1.17
   2   1  10    9.97    1.68
  -2   1 -10    8.87    1.13
   2   1  11   17.40    2.15
   2   2   0   49.71    2.02
   2   2   0   54.47    2.15
  -2   2   0   52.18    2.57
  -2   2   0   52.93    2.00
   2   2   1    5.23    0.40
   2   2   1    5.26    0.40
  -2   2  -1    4.82    0.40
  -2   2  -1    5.03    0.40
   2   2   2   15.62    0.77
   2   2   2   15.22    0.71
  -2   2  -2   15.79    0.89
  -2   2  -2   16.37    0.72
   2   2   3   38.63    1.47
   2   2   3   40.44    1.42
  -2   2  -3   40.53    1.50
  -2   2  -3   38.64    1.68
   2   2   4  356.35   18.10
   2   2   4  354.72   12.37
  -2   2  -4  382.77   15.52
  -2   2  -4  366.46   16.56
   2   2   5    1.87    0.81
  -2   2  -5    2.84    1.14
  -2   2  -5    2.77    0.94
   2   2   6  117.79    4.65
  -2   2  -6  119.93    4.55
   2   2   7   20.93    1.34
  -2   2  -7   18.52    1.55
  -2   2  -7   20.74    1.05
   2   2   8   41.36    2.05
   2   2   8   44.49    1.97
  -2   2  -8   43.00    2.13
   2   2   9   15.34    1.63
   2   2   9   13.59    1.42
  -2   2  -9   16.86    1.15
  -2   2 -10    7.13    1.39
   2   2  10    8.79    1.60
   2   2  11   15.75    2.12
   2   3   0   43.87    2.10
   2   3   0   45.69    1.91
  -2   3   0   44.54    2.82
  -2   3   0   46.87    1.84
   2   3   1  543.05   22.58
   2   3   1  569.30   25.97
   2   3   1  531.64   20.97
  -2   3  -1  545.39   21.33
  -2   3  -1  530.65   20.13
   2   3   2  147.54    5.53
   2   3   2  149.04    5.39
  -2   3  -2  146.38    5.69
  -2   3  -2  148.54    5.55
   2   3   3   13.43    0.75
   2   3   3   13.09    0.78
  -2   3  -3   13.43    0.88
  -2   3  -3   12.12    0.79
   2   3   4  298.24   10.78
   2   3   4  306.55    9.83
  -2   3  -4  327.56   12.15
  -2   3  -4  315.36   14.61
   2   3   5   16.88    1.05
  -2   3  -5   16.05    1.31
  -2   3  -5   19.50    1.18
   2   3   6   98.35    3.32
  -2   3  -6   96.22    4.00
   2   3   7   39.95    1.73
  -2   3  -7   36.91    2.21
   2   3   8   13.42    1.43
   2   3   8   16.30    1.27
  -2   3  -8   13.94    1.07
   2   3   9    6.72    1.55
   2   3   9    7.16    1.59
  -2   3  -9    9.28    1.09
   2   3  10   16.13    1.74
  -2   3 -10   17.08    1.41
   2   3  11   10.57    2.01
   2   4   0   95.95    4.26
   2   4   0  101.91    4.14
  -2   4   0   99.47    4.65
  -2   4   0   98.09    4.02
   2   4   1  496.85   21.77
   2   4   1  501.08   23.21
   2   4   1  501.46   19.70
  -2   4  -1  514.58   36.83
  -2   4  -1  488.51   24.03
   2   4   2  590.13   22.22
   2   4   2  573.67   19.45
  -2   4  -2  576.99   23.41
  -2   4  -2  594.42   21.30
   2   4   3  148.93    6.47
   2   4   3  143.43    5.07
  -2   4  -3  144.45    5.84
  -2   4  -3  139.63    6.73
   2   4   4   81.90    2.86
   2   4   4   82.18    2.65
  -2   4  -4   81.55    3.54
  -2   4  -4   82.98    4.25
   2   4   5    2.09    0.85
  -2   4  -5    0.99    0.96
  -2   4  -5    1.19    1.19
   2   4   6   86.45    3.45
  -2   4  -6   82.53    3.45
   2   4   7   -0.88    1.18
   2   4   7    1.15    0.94
  -2   4  -7    1.30    1.78
   2   4   8    4.11    1.33
   2   4   8    3.67    1.12
  -2   4  -8    3.81    0.98
   2   4   9    1.03    1.26
  -2   4  -9    0.96    1.33
   2   4  10    5.86    1.56
  -2   4 -10    5.78    1.27
   2   4  11    3.51    1.91
  -2   4 -11    3.08    1.42
   2   5   0  305.37   14.83
   2   5   0  318.71   17.33
  -2   5   0  307.59   12.93
   2   5   1  216.53    9.81
   2   5   1  233.28   12.12
  -2   5  -1  228.21    9.56
  -2   5  -1  227.05   12.32
   2   5   2  361.89   14.20
   2   5   2  351.57   16.19
  -2   5  -2  361.48   14.90
  -2   5  -2  350.08   16.90
   2   5   3  417.61   14.17
   2   5   3  413.60   13.25
  -2   5  -3  417.72   16.93
  -2   5  -3  398.95   18.04
   2   5   4    5.59    0.77
  -2   5  -4    5.98    0.84
  -2   5  -4    6.61    1.05
   2   5   5  177.95    7.80
  -2   5  -5  181.79    7.66
  -2   5  -5  165.82    7.97
   2   5   6    7.16    1.07
  -2   5  -6    7.31    1.27
   2   5   7   11.21    1.29
   2   5   7   10.20    1.03
  -2   5  -7   11.00    1.03
   2   5   8    0.75    1.31
   2   5   8    1.93    1.09
  -2   5  -8    0.38    1.01
   2   5   9    2.25    1.11
   2   5   9    1.04    1.26
  -2   5  -9    1.60    1.17
   2   5  10    0.81    1.49
  -2   5 -10    1.38    1.32
   2   5  11    2.38    1.89
  -2   5 -11    2.03    1.83
   2   6   0  275.90   13.92
   2   6   0  283.45   16.45
  -2   6   0  277.14   11.89
   2   6   1  783.99   37.65
   2   6   1  811.60   39.98
  -2   6  -1  809.13   52.95
  -2   6  -1  790.23   35.78
   2   6   2  200.98    7.59
   2   6   2  203.12    9.57
   2   6   2  200.44    7.06
  -2   6  -2  199.24   10.58
  -2   6  -2  194.56    8.95
   2   6   3  348.45   12.09
   2   6   3  326.80   11.11
  -2   6  -3  345.63   17.23
  -2   6  -3  347.46   11.95
   2   6   4   42.42    1.53
  -2   6  -4   38.47    1.84
  -2   6  -4   39.03    1.94
   2   6   5   81.48    2.90
   2   6   5   82.40    2.68
  -2   6  -5   74.85    3.51
  -2   6  -5   75.42    3.82
   2   6   6   58.07    2.19
   2   6   6   58.43    2.15
  -2   6  -6   54.38    2.77
   2   6   7   25.97    1.56
   2   6   7   28.22    1.36
   2   6   8   12.68    1.21
   2   6   9    1.17    1.27
  -2   6  -9    1.46    1.24
   2   6  10    2.84    1.84
  -2   6 -10    2.92    1.41
   2   6  11    3.31    1.89
  -2   6 -11    2.67    1.57
   2   7   0   82.36    3.81
   2   7   0   87.45    3.65
  -2   7   0   86.24    3.71
   2   7   1  186.43    8.22
   2   7   1  189.58    8.12
  -2   7  -1  186.06   10.77
   2   7   2    1.31    0.62
   2   7   2    1.32    0.32
   2   7   2    1.43    0.47
  -2   7  -2    1.61    0.56
  -2   7  -2    1.23    0.72
   2   7   3   35.57    2.01
   2   7   3   34.81    1.27
  -2   7  -3   35.90    1.65
  -2   7  -3   36.02    1.47
   2   7   4  149.83    5.38
  -2   7  -4  139.62    6.35
  -2   7  -4  136.67    6.76
   2   7   5   -0.44    1.10
   2   7   5    0.47    0.68
  -2   7  -5    0.06    1.05
   2   7   6   56.18    2.26
   2   7   6   57.67    2.03
  -2   7  -6   53.98    2.92
   2   7   7    4.96    1.16
   2   7   8   15.25    1.26
  -2   7  -8   18.30    1.34
   2   7   9    4.33    1.32
  -2   7  -9    6.91    1.36
   2   7  10    7.66    1.57
  -2   7 -10    7.08    1.54
   2   7  11    2.20    1.81
  -2   7 -11    2.46    1.67
   2   8   0   82.55    3.25
  -2   8   0   78.75    3.42
   2   8   1   16.32    0.90
   2   8   1   16.00    0.70
  -2   8  -1   16.31    0.89
   2   8   2   38.36    1.54
   2   8   2   39.98    2.02
  -2   8  -2   40.04    1.90
  -2   8  -2   39.37    2.25
   2   8   3  176.81    7.62
  -2   8  -3  182.40    9.31
  -2   8  -3  173.31   11.24
   2   8   4  111.80    5.49
  -2   8  -4  111.81    4.28
  -2   8  -4  106.03    4.48
   2   8   5   12.63    0.86
   2   8   5    9.94    0.80
  -2   8  -5   12.70    1.22
   2   8   6    0.47    1.08
   2   8   6    1.19    0.95
  -2   8  -6   -0.22    1.33
   2   8   7   47.76    2.38
   2   8   8   79.33    3.48
  -2   8  -8   80.76    4.08
   2   8   9    5.77    1.31
  -2   8  -9    6.16    1.45
   2   8  10   33.83    2.55
  -2   8 -10   35.25    2.43
   2   9   0    2.60    0.42
  -2   9   0    2.50    0.42
   2   9   1   77.08    3.41
   2   9   1   80.17    3.61
  -2   9  -1   80.30    3.35
   2   9   2  119.93    5.21
   2   9   2  125.25    5.84
  -2   9  -2  118.52    5.25
   2   9   3    4.23    0.82
  -2   9  -3    3.85    0.97
  -2   9  -3    2.97    0.80
   2   9   4    4.47    0.93
  -2   9  -4    3.52    0.98
  -2   9  -4    3.85    1.00
   2   9   5    2.55    0.74
   2   9   5    2.93    0.69
  -2   9  -5    5.27    1.20
   2   9   6   82.71    2.95
  -2   9  -6   74.88    3.93
   2   9   7   -0.45    0.89
   2   9   8   20.00    1.33
   2   9   8   20.48    1.32
   2   9   9   11.16    2.24
   2   9   9   12.03    1.64
  -2   9  -9   13.84    1.60
   2   9  10    9.49    1.90
  -2   9 -10   12.46    1.77
   2  10   0  125.11    4.28
  -2  10   0  122.02    5.92
   2  10   1  257.81   11.72
  -2  10  -1  249.59   15.45
   2  10   2    5.10    0.79
   2  10   2    7.19    0.52
   2  10   2    7.40    0.59
  -2  10  -2    7.86    0.73
   2  10   3   92.03    3.58
   2  10   3   90.38    4.87
   2  10   3   89.61    4.26
  -2  10  -3   89.66    4.38
  -2  10  -3   84.07    4.99
   2  10   4   35.13    1.60
  -2  10  -4   34.44    1.85
  -2  10  -4   33.44    1.90
   2  10   5   19.70    0.96
  -2  10  -5   18.94    1.44
   2  10   6   69.14    2.66
   2  10   6   71.44    2.84
  -2  10  -6   70.92    3.41
   2  10   7    9.21    1.41
   2  10   7    8.80    1.17
  -2  10  -7    9.15    1.29
   2  10   8    8.49    1.14
   2  10   9   13.08    1.40
  -2  10  -9   18.15    1.74
   2  10  10    2.21    1.82
  -2  10 -10    1.79    1.75
   2  11   0   28.51    1.82
  -2  11   0   26.64    1.40
   2  11   1   87.39    4.01
  -2  11  -1   83.93    5.44
   2  11   2   22.59    1.18
   2  11   2   22.99    1.18
  -2  11  -2   24.35    1.41
   2  11   3   25.98    1.24
   2  11   3   23.47    1.32
   2  11   3   24.70    1.17
  -2  11  -3   23.68    1.39
   2  11   4   29.70    1.36
  -2  11  -4   28.83    1.62
  -2  11  -4   28.64    1.79
   2  11   5  146.33    5.88
  -2  11  -5  148.54    6.52
   2  11   6    8.74    1.03
  -2  11  -6    9.56    2.02
   2  11   7    3.77    1.40
[truncated: 19,857,582 more chars]
